# Supplementary material for: Bis{2-[3-(dimethyl­amino)propyl­imino­meth­yl]-4,6-disulfanylphenolato}cobalt(II)
Source: Acta Crystallogr Sect E Struct Rep Online. 2009 Aug 15;65(Pt 9):m1073. doi: 10.1107/S1600536809031389 (PMC2970151; doi:10.1107/S1600536809031389)
Supplement: Supplementary file 1 [file e-65-m1073-sup1.cif]

##############################################################################
###                                                                        ###
###        Electronic paper (Acta Crystallographica Section E)             ###
###                                                                        ###
##############################################################################
#                                                                            #
# This CIF contains the data in a paper accepted for publication in Acta     #
# Crystallographica Section E. It conforms to the requirements of Notes      #
# for Authors for Section E, and has been peer reviewed under the auspices   #
# of the IUCr Commission on Journals.                                        #
#                                                                            #
# Full details of the Crystallographic Information File format               #
# are given in the paper "The Crystallographic Information File (CIF):       #
# a New Standard Archive File for Crystallography" by S. R. Hall, F. H.      #
# Allen and I. D. Brown [Acta Cryst. (1991), A47, 655-685].                  #
#                                                                            #
# The current version of the core CIF dictionary is obtainable from          #
# ftp://ftp.iucr.org/pub/cif_core.dic. The current version number is 2.4.    #
#                                                                            #
# Software is freely available for graphical display of the structure(s) in  #
# this CIF.  For information consult the CIF home page http://www.iucr.org/  #
# cif/home.html                                                              #
#                                                                            #
# This file may be used for bona fide research purposes within the           #
# scientific community so long as proper attribution is given to the journal # 
# article from which it was obtained.                                        #
#                                                                            #
##############################################################################
                                             
data_global
_audit_creation_method     'form.cif (version 2.0)'
_journal_data_validation_number     ?
_journal_date_recd_electronic     2009-07-31
_journal_date_accepted     2009-08-09
_journal_name_full     'Acta Crystallographica, Section E'
_journal_year     2009
_journal_volume     65
_journal_issue      9
_journal_page_first     m1073
_journal_page_last     m1073
_journal_paper_category     QM
_journal_coeditor_code     HB5029
_publ_contact_author_name     'Zeng, Qing-Fu'
_publ_contact_author_address
;
Engineering Research Center for Clean Production of Textile Dyeing and Printing
Ministry of Education
Wuhan 430073
People's Republic of China
;
_publ_contact_author_email     'qfzeng@wuse.edu.cn'
_publ_contact_author_fax     '0086-27-87611779'
_publ_contact_author_phone     '0086-27-87611779'
_publ_section_title
;
Bis{2-[3-(dimethylamino)propyliminomethyl]-4,6-disulfanylphenolato}cobalt(II)
;
loop_
    _publ_author_name
    _publ_author_address
    'Li, Hai-Yan'
;
Engineering Research Center for Clean Production of Textile Dyeing and Printing
Ministry of Education
Wuhan 430073
People's Republic of China
;
    'Wang, Li-Jun'
;
Engineering Research Center for Clean Production of Textile Dyeing and Printing
Ministry of Education
Wuhan 430073
People's Republic of China
;
    'Wang, Qiang'
;
Engineering Research Center for Clean Production of Textile Dyeing and Printing
Ministry of Education
Wuhan 430073
People's Republic of China
;
    'Zeng, Qing-Fu'
;
Engineering Research Center for Clean Production of Textile Dyeing and Printing
Ministry of Education
Wuhan 430073
People's Republic of China
;
data_I
_audit_creation_method     SHELXL-97
_chemical_name_systematic
;
Bis{2-[3-(dimethylamino)propyliminomethyl]-4,6-disulfanylphenolato}cobalt(II)
;
_chemical_name_common     ?
_chemical_formula_moiety     'C24 H34 Co N4 O2 S4'
_chemical_formula_sum     'C24 H34 Co N4 O2 S4'
_chemical_formula_iupac     '[Co (C12 H17 N2 O S2)2]'
_chemical_formula_weight     597.72
_chemical_melting_point     ?
_symmetry_cell_setting     triclinic
_symmetry_space_group_name_H-M     'P -1'
_symmetry_space_group_name_Hall     '-P 1'
loop_
    _symmetry_equiv_pos_as_xyz
    'x, y, z'
    '-x, -y, -z'
_cell_length_a     9.4100(18)
_cell_length_b     12.5482(18)
_cell_length_c     12.6032(18)
_cell_angle_alpha     103.272(8)
_cell_angle_beta     110.910(8)
_cell_angle_gamma     90.612(8)
_cell_volume     1346.0(4)
_cell_formula_units_Z     2
_cell_measurement_reflns_used     25
_cell_measurement_theta_min     9
_cell_measurement_theta_max     12
_cell_measurement_temperature     296(2)
_exptl_crystal_description     block
_exptl_crystal_colour     red
_exptl_crystal_size_max     0.40
_exptl_crystal_size_mid     0.30
_exptl_crystal_size_min     0.30
_exptl_crystal_density_diffrn     1.475
_exptl_crystal_density_meas     ?
_exptl_crystal_density_method     'not measured'
_exptl_crystal_F_000     626
_exptl_absorpt_coefficient_mu     0.978
_exptl_absorpt_correction_type     'psi-scan'
_exptl_absorpt_process_details     '(North <i>et al.</i>,  1968)'
_exptl_absorpt_correction_T_min     0.696
_exptl_absorpt_correction_T_max     0.758
_exptl_special_details
;
;
_diffrn_ambient_temperature     296(2)
_diffrn_radiation_type     MoK\a
_diffrn_radiation_wavelength     0.71073
_diffrn_radiation_source     'fine-focus sealed tube'
_diffrn_radiation_monochromator     graphite
_diffrn_measurement_device_type     'Enraf--Nonius CAD-4'
_diffrn_measurement_method     \w/2\q
_diffrn_detector_area_resol_mean     ?
_diffrn_reflns_number     7433
_diffrn_reflns_av_R_equivalents     0.0217
_diffrn_reflns_av_sigmaI/netI     0.0465
_diffrn_reflns_theta_min     1.68
_diffrn_reflns_theta_max     26.00
_diffrn_reflns_theta_full     26.00
_diffrn_measured_fraction_theta_max     0.982
_diffrn_measured_fraction_theta_full     0.982
_diffrn_reflns_limit_h_min     -11
_diffrn_reflns_limit_h_max     9
_diffrn_reflns_limit_k_min     -15
_diffrn_reflns_limit_k_max     15
_diffrn_reflns_limit_l_min     -15
_diffrn_reflns_limit_l_max     15
_diffrn_standards_number     0
_diffrn_standards_interval_count     0
_diffrn_standards_interval_time     0
_diffrn_standards_decay_%     0
_refine_special_details
;
Refinement of <i>F</i>^2^ against ALL reflections. The weighted <i>R</i>-factor
<i>wR</i> and goodness of fit <i>S</i> are based on <i>F</i>^2^, conventional
<i>R</i>-factors <i>R</i> are based on <i>F</i>, with <i>F</i> set to zero for
negative <i>F</i>^2^. The threshold expression of <i>F</i>^2^ >
\s(<i>F</i>^2^) is used only for calculating <i>R</i>-factors(gt) <i>etc</i>.
and is not relevant to the choice of reflections for refinement.
<i>R</i>-factors based on <i>F</i>^2^ are statistically about twice as large
as those based on <i>F</i>, and <i>R</i>- factors based on ALL data will be
even larger.
;
_reflns_number_total     5221
_reflns_number_gt     3718
_reflns_threshold_expression     I>2\s(I)
_refine_ls_structure_factor_coef     Fsqd
_refine_ls_matrix_type     full
_refine_ls_R_factor_all     0.0688
_refine_ls_R_factor_gt     0.0415
_refine_ls_wR_factor_gt     0.1085
_refine_ls_wR_factor_ref     0.1287
_refine_ls_goodness_of_fit_ref     1.019
_refine_ls_restrained_S_all     1.019
_refine_ls_number_reflns     5221
_refine_ls_number_parameters     324
_refine_ls_number_restraints     0
_refine_ls_hydrogen_treatment     constr
_refine_ls_weighting_scheme     calc
_refine_ls_weighting_details
         'calc w=1/[\s^2^(Fo^2^)+(0.0746P)^2^+0.0983P] where P=(Fo^2^+2Fc^2^)/3'
_atom_sites_solution_hydrogens     geom
_atom_sites_solution_primary     direct
_atom_sites_solution_secondary     difmap
_refine_ls_shift/su_max     0.044
_refine_ls_shift/su_mean     0.001
_refine_diff_density_max     0.426
_refine_diff_density_min     -0.577
_refine_ls_extinction_method     none
_refine_ls_extinction_coef     ?
loop_
    _atom_type_symbol
    _atom_type_description
    _atom_type_scat_dispersion_real
    _atom_type_scat_dispersion_imag
    _atom_type_scat_source
    'C' 'C' 0.0033 0.0016
                         'International Tables Vol C Tables 4.2.6.8 and 6.1.1.4'
    'H' 'H' 0.0000 0.0000
                         'International Tables Vol C Tables 4.2.6.8 and 6.1.1.4'
    'S' 'S' 0.1246 0.1234
                         'International Tables Vol C Tables 4.2.6.8 and 6.1.1.4'
    'Co' 'Co' 0.3494 0.9721
                         'International Tables Vol C Tables 4.2.6.8 and 6.1.1.4'
    'N' 'N' 0.0061 0.0033
                         'International Tables Vol C Tables 4.2.6.8 and 6.1.1.4'
    'O' 'O' 0.0106 0.0060
                         'International Tables Vol C Tables 4.2.6.8 and 6.1.1.4'
_computing_data_collection     'CAD-4 Software (Enraf--Nonius, 1989)'
_computing_cell_refinement     'CAD-4 Software (Enraf--Nonius, 1989)'
_computing_data_reduction     'XCAD4 (Harms & Wocadlo, 1995)'
_computing_structure_solution     'SHELXS97 (Sheldrick, 2008)'
_computing_structure_refinement     'SHELXL97 (Sheldrick, 2008)'
_computing_molecular_graphics     'SHELXTL (Sheldrick, 2008)'
_computing_publication_material     'SHELXTL (Sheldrick, 2008)'
loop_
    _atom_site_type_symbol
    _atom_site_label
    _atom_site_fract_x
    _atom_site_fract_y
    _atom_site_fract_z
    _atom_site_U_iso_or_equiv
    _atom_site_adp_type
    _atom_site_calc_flag
    _atom_site_refinement_flags
    _atom_site_occupancy
    _atom_site_disorder_assembly
    _atom_site_disorder_group
    C C1 1.0983(4) 0.3759(3) 0.4418(3) 0.0477(8) Uani d . 1 . .
    C C2 0.9888(4) 0.2914(3) 0.4161(3) 0.0476(8) Uani d . 1 . .
    H H2 1.0080 0.2395 0.4604 0.057 Uiso calc R 1 . .
    C C3 0.8478(4) 0.2825(3) 0.3235(3) 0.0425(7) Uani d . 1 . .
    C C4 0.8150(3) 0.3595(2) 0.2533(3) 0.0381(7) Uani d . 1 . .
    C C5 0.9338(3) 0.4458(3) 0.2854(3) 0.0425(7) Uani d . 1 . .
    C C6 1.0703(4) 0.4550(3) 0.3766(3) 0.0476(8) Uani d . 1 . .
    H H6 1.1439 0.5133 0.3952 0.057 Uiso calc R 1 . .
    C C7 0.7338(4) 0.1967(3) 0.3078(3) 0.0481(8) Uani d . 1 . .
    H H7 0.7579 0.1559 0.3637 0.058 Uiso calc R 1 . .
    C C8 0.4970(4) 0.0922(3) 0.2368(3) 0.0589(10) Uani d . 1 . .
    H H8A 0.5537 0.0514 0.2923 0.071 Uiso calc R 1 . .
    H H8B 0.4444 0.0402 0.1617 0.071 Uiso calc R 1 . .
    C C9 0.3798(5) 0.1534(4) 0.2797(4) 0.0736(12) Uani d . 1 . .
    H H9A 0.3209 0.1008 0.2975 0.088 Uiso calc R 1 . .
    H H9B 0.4353 0.2075 0.3526 0.088 Uiso calc R 1 . .
    C C10 0.2674(4) 0.2124(3) 0.1965(4) 0.0615(10) Uani d . 1 . .
    H H10A 0.2108 0.1588 0.1235 0.074 Uiso calc R 1 . .
    H H10B 0.1945 0.2418 0.2310 0.074 Uiso calc R 1 . .
    C C11 0.4185(5) 0.3916(3) 0.2747(4) 0.0718(12) Uani d . 1 . .
    H H11A 0.4459 0.4545 0.2522 0.108 Uiso calc R 1 . .
    H H11B 0.5092 0.3668 0.3234 0.108 Uiso calc R 1 . .
    H H11C 0.3523 0.4114 0.3175 0.108 Uiso calc R 1 . .
    C C12 0.2176(4) 0.3474(3) 0.0846(4) 0.0714(12) Uani d . 1 . .
    H H12A 0.1471 0.3782 0.1197 0.107 Uiso calc R 1 . .
    H H12B 0.1642 0.2892 0.0163 0.107 Uiso calc R 1 . .
    H H12C 0.2623 0.4036 0.0624 0.107 Uiso calc R 1 . .
    C C13 0.2718(3) 0.0922(2) -0.0969(3) 0.0392(7) Uani d . 1 . .
    C C14 0.1551(4) 0.0039(3) -0.1298(3) 0.0444(8) Uani d . 1 . .
    C C15 0.0298(4) -0.0161(3) -0.2317(3) 0.0491(8) Uani d . 1 . .
    H H15 -0.0441 -0.0741 -0.2496 0.059 Uiso calc R 1 . .
    C C16 0.0137(4) 0.0506(3) -0.3085(3) 0.0473(8) Uani d . 1 . .
    C C17 0.1211(4) 0.1372(3) -0.2818(3) 0.0468(8) Uani d . 1 . .
    H H17 0.1089 0.1814 -0.3338 0.056 Uiso calc R 1 . .
    C C18 0.2487(3) 0.1596(3) -0.1770(3) 0.0402(7) Uani d . 1 . .
    C C19 0.3602(4) 0.2499(3) -0.1558(3) 0.0410(7) Uani d . 1 . .
    H H19 0.3446 0.2842 -0.2165 0.049 Uiso calc R 1 . .
    C C20 0.5820(4) 0.3734(2) -0.0702(3) 0.0426(8) Uani d . 1 . .
    H H20A 0.6134 0.4327 0.0007 0.051 Uiso calc R 1 . .
    H H20B 0.5278 0.4038 -0.1360 0.051 Uiso calc R 1 . .
    C C21 0.7228(4) 0.3244(3) -0.0862(3) 0.0492(8) Uani d . 1 . .
    H H21A 0.7857 0.3812 -0.0948 0.059 Uiso calc R 1 . .
    H H21B 0.7822 0.3021 -0.0158 0.059 Uiso calc R 1 . .
    C C22 0.6870(4) 0.2261(3) -0.1911(3) 0.0518(9) Uani d . 1 . .
    H H22A 0.7819 0.2021 -0.1975 0.062 Uiso calc R 1 . .
    H H22B 0.6342 0.1659 -0.1788 0.062 Uiso calc R 1 . .
    C C23 0.5051(5) 0.1534(3) -0.3889(4) 0.0679(11) Uani d . 1 . .
    H H23A 0.4458 0.1732 -0.4598 0.102 Uiso calc R 1 . .
    H H23B 0.4381 0.1203 -0.3605 0.102 Uiso calc R 1 . .
    H H23C 0.5744 0.1020 -0.4044 0.102 Uiso calc R 1 . .
    C C24 0.6821(5) 0.3107(3) -0.3452(4) 0.0685(11) Uani d . 1 . .
    H H24A 0.7578 0.2658 -0.3609 0.103 Uiso calc R 1 . .
    H H24B 0.7318 0.3779 -0.2880 0.103 Uiso calc R 1 . .
    H H24C 0.6164 0.3272 -0.4163 0.103 Uiso calc R 1 . .
    Co Co1 0.52925(4) 0.23544(3) 0.08521(3) 0.03191(14) Uani d . 1 . .
    N N1 0.6028(3) 0.1710(2) 0.2245(2) 0.0474(7) Uani d . 1 . .
    N N2 0.3391(3) 0.3031(2) 0.1696(3) 0.0528(7) Uani d . 1 . .
    N N3 0.4787(3) 0.2878(2) -0.0621(2) 0.0394(6) Uani d . 1 . .
    N N4 0.5922(3) 0.2520(2) -0.3004(2) 0.0474(7) Uani d . 1 . .
    O O1 0.6877(2) 0.35591(18) 0.16610(19) 0.0471(5) Uani d . 1 . .
    O O2 0.3892(2) 0.10552(17) -0.00081(19) 0.0468(5) Uani d . 1 . .
    S S1 0.90029(11) 0.54412(8) 0.20420(9) 0.0586(3) Uani d . 1 . .
    H H1 0.8663 0.4994 0.1023 0.088 Uiso calc R 1 . .
    S S2 1.27446(11) 0.38591(10) 0.55553(9) 0.0675(3) Uani d . 1 . .
    H H2A 1.2950 0.2982 0.5781 0.101 Uiso calc R 1 . .
    S S3 0.17582(12) -0.08143(8) -0.03595(9) 0.0622(3) Uani d . 1 . .
    H H3 0.2279 -0.0276 0.0638 0.093 Uiso calc R 1 . .
    S S4 -0.14439(11) 0.02070(9) -0.43967(9) 0.0659(3) Uani d . 1 . .
    H H4 -0.1689 0.1019 -0.4757 0.099 Uiso calc R 1 . .
loop_
    _atom_site_aniso_label
    _atom_site_aniso_U_11
    _atom_site_aniso_U_22
    _atom_site_aniso_U_33
    _atom_site_aniso_U_12
    _atom_site_aniso_U_13
    _atom_site_aniso_U_23
    C1 0.0326(17) 0.059(2) 0.0439(19) 0.0020(16) 0.0116(15) 0.0034(16)
    C2 0.0425(19) 0.056(2) 0.0388(18) 0.0019(16) 0.0090(15) 0.0121(16)
    C3 0.0371(17) 0.0453(18) 0.0431(18) -0.0015(14) 0.0141(15) 0.0084(15)
    C4 0.0344(17) 0.0406(17) 0.0392(17) 0.0012(13) 0.0147(14) 0.0079(14)
    C5 0.0349(17) 0.0433(18) 0.049(2) -0.0014(14) 0.0176(15) 0.0065(15)
    C6 0.0309(17) 0.049(2) 0.056(2) -0.0069(15) 0.0172(16) -0.0008(17)
    C7 0.048(2) 0.049(2) 0.046(2) -0.0007(16) 0.0118(17) 0.0204(16)
    C8 0.057(2) 0.057(2) 0.060(2) -0.0175(18) 0.0081(19) 0.0317(19)
    C9 0.074(3) 0.090(3) 0.066(3) -0.021(2) 0.032(2) 0.030(2)
    C10 0.053(2) 0.065(2) 0.074(3) -0.0110(19) 0.037(2) 0.012(2)
    C11 0.077(3) 0.064(3) 0.075(3) -0.013(2) 0.045(2) -0.007(2)
    C12 0.059(3) 0.073(3) 0.092(3) 0.017(2) 0.037(2) 0.024(3)
    C13 0.0336(17) 0.0399(17) 0.0416(18) -0.0004(13) 0.0131(14) 0.0070(14)
    C14 0.0403(18) 0.0389(18) 0.052(2) -0.0026(14) 0.0164(16) 0.0085(15)
    C15 0.0365(18) 0.047(2) 0.059(2) -0.0058(15) 0.0186(16) 0.0028(17)
    C16 0.0332(17) 0.056(2) 0.047(2) 0.0004(15) 0.0132(15) 0.0055(16)
    C17 0.0379(18) 0.058(2) 0.0435(19) 0.0015(16) 0.0138(15) 0.0138(16)
    C18 0.0342(17) 0.0443(18) 0.0424(18) 0.0008(14) 0.0150(14) 0.0104(14)
    C19 0.0378(18) 0.0455(18) 0.0426(19) 0.0020(14) 0.0159(15) 0.0148(15)
    C20 0.0462(19) 0.0381(17) 0.0417(18) -0.0084(14) 0.0138(15) 0.0113(14)
    C21 0.0410(19) 0.053(2) 0.054(2) -0.0061(16) 0.0169(16) 0.0169(17)
    C22 0.048(2) 0.054(2) 0.060(2) 0.0040(17) 0.0252(18) 0.0183(18)
    C23 0.074(3) 0.063(3) 0.063(3) -0.011(2) 0.028(2) 0.005(2)
    C24 0.079(3) 0.066(3) 0.071(3) -0.008(2) 0.038(2) 0.022(2)
    Co1 0.0278(2) 0.0329(2) 0.0329(2) -0.00619(16) 0.00689(17) 0.01176(17)
    N1 0.0420(16) 0.0451(16) 0.0528(17) -0.0079(13) 0.0119(14) 0.0179(13)
    N2 0.0532(18) 0.0510(17) 0.0589(19) -0.0032(14) 0.0285(15) 0.0107(15)
    N3 0.0354(14) 0.0402(15) 0.0440(16) -0.0024(12) 0.0149(13) 0.0128(12)
    N4 0.0480(17) 0.0489(17) 0.0499(17) -0.0031(13) 0.0230(14) 0.0134(13)
    O1 0.0384(13) 0.0505(13) 0.0474(13) -0.0090(10) 0.0072(10) 0.0174(11)
    O2 0.0438(13) 0.0453(13) 0.0446(13) -0.0062(10) 0.0060(10) 0.0152(10)
    S1 0.0502(5) 0.0510(5) 0.0719(7) -0.0105(4) 0.0145(5) 0.0242(5)
    S2 0.0368(5) 0.0930(8) 0.0551(6) -0.0024(5) 0.0001(4) 0.0128(5)
    S3 0.0628(6) 0.0505(6) 0.0667(6) -0.0164(5) 0.0108(5) 0.0243(5)
    S4 0.0386(5) 0.0860(7) 0.0545(6) -0.0090(5) 0.0002(4) 0.0098(5)
_geom_special_details
;
All e.s.d.'s (except the e.s.d. in the dihedral angle between two l.s. planes)
are estimated using the full covariance matrix. The cell e.s.d.'s are taken
into account individually in the estimation of e.s.d.'s in distances, angles
and torsion angles; correlations between e.s.d.'s in cell parameters are only
used when they are defined by crystal symmetry. An approximate (isotropic)
treatment of cell e.s.d.'s is used for estimating e.s.d.'s involving l.s.
planes.
;
loop_
    _geom_bond_atom_site_label_1
    _geom_bond_atom_site_label_2
    _geom_bond_site_symmetry_2
    _geom_bond_distance
    _geom_bond_publ_flag
    C1 C2 . 1.368(4) ?
    C1 C6 . 1.397(5) ?
    C1 S2 . 1.743(3) ?
    C2 C3 . 1.402(4) ?
    C2 H2 . 0.9300 ?
    C3 C4 . 1.420(4) ?
    C3 C7 . 1.440(4) ?
    C4 O1 . 1.297(4) ?
    C4 C5 . 1.426(4) ?
    C5 C6 . 1.367(4) ?
    C5 S1 . 1.740(3) ?
    C6 H6 . 0.9300 ?
    C7 N1 . 1.280(4) ?
    C7 H7 . 0.9300 ?
    C8 N1 . 1.467(4) ?
    C8 C9 . 1.533(6) ?
    C8 H8A . 0.9700 ?
    C8 H8B . 0.9700 ?
    C9 C10 . 1.533(5) ?
    C9 H9A . 0.9700 ?
    C9 H9B . 0.9700 ?
    C10 N2 . 1.479(4) ?
    C10 H10A . 0.9700 ?
    C10 H10B . 0.9700 ?
    C11 N2 . 1.465(5) ?
    C11 H11A . 0.9600 ?
    C11 H11B . 0.9600 ?
    C11 H11C . 0.9600 ?
    C12 N2 . 1.475(5) ?
    C12 H12A . 0.9600 ?
    C12 H12B . 0.9600 ?
    C12 H12C . 0.9600 ?
    C13 O2 . 1.290(4) ?
    C13 C18 . 1.422(4) ?
    C13 C14 . 1.429(4) ?
    C14 C15 . 1.367(5) ?
    C14 S3 . 1.733(3) ?
    C15 C16 . 1.389(5) ?
    C15 H15 . 0.9300 ?
    C16 C17 . 1.371(4) ?
    C16 S4 . 1.742(3) ?
    C17 C18 . 1.398(4) ?
    C17 H17 . 0.9300 ?
    C18 C19 . 1.447(4) ?
    C19 N3 . 1.287(4) ?
    C19 H19 . 0.9300 ?
    C20 N3 . 1.486(3) ?
    C20 C21 . 1.525(4) ?
    C20 H20A . 0.9700 ?
    C20 H20B . 0.9700 ?
    C21 C22 . 1.519(5) ?
    C21 H21A . 0.9700 ?
    C21 H21B . 0.9700 ?
    C22 N4 . 1.460(4) ?
    C22 H22A . 0.9700 ?
    C22 H22B . 0.9700 ?
    C23 N4 . 1.462(4) ?
    C23 H23A . 0.9600 ?
    C23 H23B . 0.9600 ?
    C23 H23C . 0.9600 ?
    C24 N4 . 1.448(4) ?
    C24 H24A . 0.9600 ?
    C24 H24B . 0.9600 ?
    C24 H24C . 0.9600 ?
    Co1 O2 . 1.922(2) y
    Co1 O1 . 1.925(2) y
    Co1 N1 . 2.003(3) y
    Co1 N3 . 2.011(2) y
    S1 H1 . 1.2000 ?
    S2 H2A . 1.2000 ?
    S3 H3 . 1.2000 ?
    S4 H4 . 1.2000 ?
loop_
    _geom_angle_atom_site_label_1
    _geom_angle_atom_site_label_2
    _geom_angle_atom_site_label_3
    _geom_angle_site_symmetry_1
    _geom_angle_site_symmetry_3
    _geom_angle
    _geom_angle_publ_flag
    C2 C1 C6 . . 120.4(3) ?
    C2 C1 S2 . . 120.4(3) ?
    C6 C1 S2 . . 119.2(3) ?
    C1 C2 C3 . . 120.4(3) ?
    C1 C2 H2 . . 119.8 ?
    C3 C2 H2 . . 119.8 ?
    C2 C3 C4 . . 121.4(3) ?
    C2 C3 C7 . . 117.2(3) ?
    C4 C3 C7 . . 121.3(3) ?
    O1 C4 C3 . . 124.6(3) ?
    O1 C4 C5 . . 120.2(3) ?
    C3 C4 C5 . . 115.2(3) ?
    C6 C5 C4 . . 123.3(3) ?
    C6 C5 S1 . . 119.1(2) ?
    C4 C5 S1 . . 117.7(2) ?
    C5 C6 C1 . . 119.4(3) ?
    C5 C6 H6 . . 120.3 ?
    C1 C6 H6 . . 120.3 ?
    N1 C7 C3 . . 126.6(3) ?
    N1 C7 H7 . . 116.7 ?
    C3 C7 H7 . . 116.7 ?
    N1 C8 C9 . . 110.0(3) ?
    N1 C8 H8A . . 109.7 ?
    C9 C8 H8A . . 109.7 ?
    N1 C8 H8B . . 109.7 ?
    C9 C8 H8B . . 109.7 ?
    H8A C8 H8B . . 108.2 ?
    C10 C9 C8 . . 117.0(3) ?
    C10 C9 H9A . . 108.0 ?
    C8 C9 H9A . . 108.0 ?
    C10 C9 H9B . . 108.0 ?
    C8 C9 H9B . . 108.0 ?
    H9A C9 H9B . . 107.3 ?
    N2 C10 C9 . . 114.7(3) ?
    N2 C10 H10A . . 108.6 ?
    C9 C10 H10A . . 108.6 ?
    N2 C10 H10B . . 108.6 ?
    C9 C10 H10B . . 108.6 ?
    H10A C10 H10B . . 107.6 ?
    N2 C11 H11A . . 109.5 ?
    N2 C11 H11B . . 109.5 ?
    H11A C11 H11B . . 109.5 ?
    N2 C11 H11C . . 109.5 ?
    H11A C11 H11C . . 109.5 ?
    H11B C11 H11C . . 109.5 ?
    N2 C12 H12A . . 109.5 ?
    N2 C12 H12B . . 109.5 ?
    H12A C12 H12B . . 109.5 ?
    N2 C12 H12C . . 109.5 ?
    H12A C12 H12C . . 109.5 ?
    H12B C12 H12C . . 109.5 ?
    O2 C13 C18 . . 124.4(3) ?
    O2 C13 C14 . . 120.1(3) ?
    C18 C13 C14 . . 115.6(3) ?
    C15 C14 C13 . . 122.9(3) ?
    C15 C14 S3 . . 119.1(2) ?
    C13 C14 S3 . . 118.0(2) ?
    C14 C15 C16 . . 119.5(3) ?
    C14 C15 H15 . . 120.2 ?
    C16 C15 H15 . . 120.2 ?
    C17 C16 C15 . . 120.5(3) ?
    C17 C16 S4 . . 121.0(3) ?
    C15 C16 S4 . . 118.5(3) ?
    C16 C17 C18 . . 120.6(3) ?
    C16 C17 H17 . . 119.7 ?
    C18 C17 H17 . . 119.7 ?
    C17 C18 C13 . . 121.0(3) ?
    C17 C18 C19 . . 117.8(3) ?
    C13 C18 C19 . . 121.2(3) ?
    N3 C19 C18 . . 127.0(3) ?
    N3 C19 H19 . . 116.5 ?
    C18 C19 H19 . . 116.5 ?
    N3 C20 C21 . . 110.5(2) ?
    N3 C20 H20A . . 109.6 ?
    C21 C20 H20A . . 109.6 ?
    N3 C20 H20B . . 109.6 ?
    C21 C20 H20B . . 109.6 ?
    H20A C20 H20B . . 108.1 ?
    C22 C21 C20 . . 114.2(3) ?
    C22 C21 H21A . . 108.7 ?
    C20 C21 H21A . . 108.7 ?
    C22 C21 H21B . . 108.7 ?
    C20 C21 H21B . . 108.7 ?
    H21A C21 H21B . . 107.6 ?
    N4 C22 C21 . . 112.0(3) ?
    N4 C22 H22A . . 109.2 ?
    C21 C22 H22A . . 109.2 ?
    N4 C22 H22B . . 109.2 ?
    C21 C22 H22B . . 109.2 ?
    H22A C22 H22B . . 107.9 ?
    N4 C23 H23A . . 109.5 ?
    N4 C23 H23B . . 109.5 ?
    H23A C23 H23B . . 109.5 ?
    N4 C23 H23C . . 109.5 ?
    H23A C23 H23C . . 109.5 ?
    H23B C23 H23C . . 109.5 ?
    N4 C24 H24A . . 109.5 ?
    N4 C24 H24B . . 109.5 ?
    H24A C24 H24B . . 109.5 ?
    N4 C24 H24C . . 109.5 ?
    H24A C24 H24C . . 109.5 ?
    H24B C24 H24C . . 109.5 ?
    O2 Co1 O1 . . 173.14(10) ?
    O2 Co1 N1 . . 89.21(10) ?
    O1 Co1 N1 . . 90.08(10) ?
    O2 Co1 N3 . . 90.29(9) ?
    O1 Co1 N3 . . 89.40(9) ?
    N1 Co1 N3 . . 171.48(11) ?
    C7 N1 C8 . . 116.5(3) ?
    C7 N1 Co1 . . 125.1(2) ?
    C8 N1 Co1 . . 118.3(2) ?
    C11 N2 C12 . . 109.4(3) ?
    C11 N2 C10 . . 112.0(3) ?
    C12 N2 C10 . . 108.0(3) ?
    C19 N3 C20 . . 115.0(3) ?
    C19 N3 Co1 . . 124.1(2) ?
    C20 N3 Co1 . . 120.83(19) ?
    C24 N4 C22 . . 111.6(3) ?
    C24 N4 C23 . . 110.9(3) ?
    C22 N4 C23 . . 111.7(3) ?
    C4 O1 Co1 . . 128.2(2) ?
    C13 O2 Co1 . . 128.09(19) ?
    C5 S1 H1 . . 109.5 ?
    C1 S2 H2A . . 109.5 ?
    C14 S3 H3 . . 109.5 ?
    C16 S4 H4 . . 109.5 ?
