# Supplementary material for: Bis{2-[3-(dimethyl­amino)propyl­imino­meth­yl]-4,6-disulfanylphenolato}cobalt(II)
Source: Acta Crystallogr Sect E Struct Rep Online. 2009 Aug 15;65(Pt 9):m1073. doi: 10.1107/S1600536809031389 (PMC2970151; doi:10.1107/S1600536809031389)
Supplement: Supplementary file 2 [file e-65-m1073-Isup2.hkl]

# 
# h,k,l, Fc-squared, Fo-squared, sigma(Fo-squared) and status flag 
# 
data_I
_shelx_title ' P1 in P1                    New: P-1' 
_shelx_refln_list_code          4 
_shelx_F_calc_maximum      290.63 
_exptl_crystal_F_000       626.00 
_reflns_d_resolution_high  0.8107 
 
loop_ 
 _symmetry_equiv_pos_as_xyz 
 'x, y, z' 
 '-x, -y, -z' 
 
_cell_length_a     9.4100 
_cell_length_b    12.5482 
_cell_length_c    12.6032 
_cell_angle_alpha 103.272 
_cell_angle_beta  110.910 
_cell_angle_gamma  90.612 
 
_shelx_F_squared_multiplier     1.000 
 
loop_ 
 _refln_index_h 
 _refln_index_k 
 _refln_index_l 
 _refln_F_squared_calc 
 _refln_F_squared_meas 
 _refln_F_squared_sigma 
 _refln_observed_status 
   2   0   0       12.54        9.25      2.71 o 
   3   0   0     2100.44     2162.56     39.60 o 
   4   0   0       81.77       80.56      4.63 o 
   5   0   0     1307.82     1300.62     27.30 o 
   6   0   0      141.74      157.49      7.43 o 
   7   0   0      272.65      261.33     18.27 o 
   8   0   0      177.52      201.47     18.88 o 
   9   0   0      211.62      208.69     20.46 o 
  10   0   0        0.07      -14.36     13.54 o 
 -10   1   0       11.09        0.38     14.74 o 
  -9   1   0      111.28      128.90     16.54 o 
  -8   1   0      287.59      305.33     20.31 o 
  -7   1   0      578.49      569.52     24.82 o 
  -6   1   0     2930.28     3033.71     57.34 o 
  -5   1   0      635.71      594.69     14.72 o 
  -4   1   0     1508.09     1556.51     30.34 o 
  -3   1   0     3414.66     3785.65     85.47 o 
  -2   1   0      432.03      518.91     10.98 o 
  -1   1   0      148.62      109.57      4.44 o 
   0   1   0      478.45      308.04      8.87 o 
   1   1   0        2.79       -0.38      0.68 o 
   2   1   0       24.69       25.72      3.68 o 
   3   1   0      605.38      615.84     20.23 o 
   4   1   0     2068.21     2391.86     64.60 o 
   5   1   0     2097.29     2153.79     41.05 o 
   6   1   0      320.32      321.35     18.58 o 
   7   1   0     2676.22     2635.07     75.73 o 
   8   1   0       67.59       64.60     13.09 o 
   9   1   0       12.41       14.66     13.31 o 
  10   1   0      212.54      172.22     21.58 o 
 -10   2   0       57.34       51.44     15.94 o 
  -9   2   0       18.88       11.43     12.41 o 
  -8   2   0        6.28        0.30      9.25 o 
  -7   2   0      104.03      129.88     14.74 o 
  -6   2   0        0.05       -1.05      3.67 o 
  -5   2   0       31.44       24.15      4.05 o 
  -4   2   0     1643.45     1594.27     54.18 o 
  -3   2   0      323.11      248.73      7.36 o 
  -2   2   0     1577.23     1617.14     29.90 o 
  -1   2   0    18735.29    16795.59    410.39 o 
   0   2   0     3100.03     2806.23     70.62 o 
   1   2   0    27610.47    29735.73    514.22 o 
   2   2   0      966.28      835.13     16.33 o 
   3   2   0       88.34       57.53      6.02 o 
   4   2   0     3894.88     3980.77    103.63 o 
   5   2   0      261.15      283.14     16.32 o 
   6   2   0      580.90      556.21     24.74 o 
   7   2   0      175.84      184.70     18.80 o 
   8   2   0       57.10       42.19     13.09 o 
   9   2   0        8.04       14.14     13.61 o 
  10   2   0       63.44       48.66     18.65 o 
 -10   3   0      151.82      191.47     21.96 o 
  -9   3   0       54.41       52.79     13.91 o 
  -8   3   0      190.49      196.88     17.82 o 
  -7   3   0      203.03      217.47     10.44 o 
  -6   3   0       33.38       32.70      4.95 o 
  -5   3   0     2906.37     3140.80     67.98 o 
  -4   3   0      139.75      111.39      6.03 o 
  -3   3   0     1347.97     1139.98     25.23 o 
  -2   3   0     4572.53     3944.98     70.05 o 
  -1   3   0     4664.04     4358.71    108.56 o 
   0   3   0     1379.42     1185.51     32.26 o 
   1   3   0       20.46       28.70      2.39 o 
   2   3   0       52.99       48.09      2.89 o 
   3   3   0      562.64      589.00     20.91 o 
   4   3   0       46.20       66.48      8.12 o 
   5   3   0     1367.34     1530.17     47.15 o 
   6   3   0     3928.01     4024.91    109.12 o 
   7   3   0     1037.50      996.00     38.13 o 
   8   3   0       44.34       47.98     14.14 o 
   9   3   0      147.66      137.92     19.63 o 
  10   3   0       38.68        3.23     17.15 o 
 -10   4   0      144.26      165.60     19.18 o 
  -9   4   0      138.11      177.71     19.18 o 
  -8   4   0       39.13       33.39     11.05 o 
  -7   4   0       13.89       10.64      5.02 o 
  -6   4   0     1038.58     1054.92     26.17 o 
  -5   4   0        9.36       10.96      3.83 o 
  -4   4   0       11.48       24.84      3.62 o 
  -3   4   0      675.79      677.18     15.27 o 
  -2   4   0       69.20       84.68      4.28 o 
  -1   4   0      991.73     1031.17     31.06 o 
   0   4   0       82.68       79.42      5.64 o 
   1   4   0     2891.77     2796.38     71.67 o 
   2   4   0    14919.19    16258.72    281.04 o 
   3   4   0     1237.60     1333.17     26.36 o 
   4   4   0       51.57       66.25      8.72 o 
   5   4   0     1260.75     1366.61     44.22 o 
   6   4   0      397.60      436.86     23.84 o 
   7   4   0      131.88      161.61     16.77 o 
   8   4   0      225.33      236.82     22.11 o 
   9   4   0        0.08       -6.47     14.97 o 
  10   4   0       86.22       79.94     21.43 o 
 -10   5   0        0.97       -5.94     13.31 o 
  -9   5   0      301.99      346.92     23.01 o 
  -8   5   0       35.56       24.06      7.36 o 
  -7   5   0        4.46       -1.03      5.53 o 
  -6   5   0       23.36       28.60      5.30 o 
  -5   5   0      618.03      623.72     16.32 o 
  -4   5   0     2241.78     2008.28     39.36 o 
  -3   5   0      170.10      152.55      8.39 o 
  -2   5   0       42.80       45.26      2.38 o 
  -1   5   0      602.61      587.55     12.90 o 
   0   5   0      340.21      411.22     15.49 o 
   1   5   0       52.02       54.60      5.79 o 
   2   5   0       11.84        3.52      4.47 o 
   3   5   0        0.00       -1.94      2.25 o 
   4   5   0      629.64      629.23     25.64 o 
   5   5   0        0.37       -4.14      7.29 o 
   6   5   0      788.00      803.85     34.29 o 
   7   5   0      972.78      976.15     39.71 o 
   8   5   0        3.22       16.02     13.69 o 
   9   5   0      272.86      289.01     27.90 o 
 -10   6   0        1.36       -4.66     13.76 o 
  -9   6   0        0.45       -8.87     11.88 o 
  -8   6   0      242.00      243.20     13.05 o 
  -7   6   0        1.40       -3.03      5.56 o 
  -6   6   0       56.06       50.33     11.43 o 
  -5   6   0      125.99      131.32      8.69 o 
  -4   6   0       34.76       25.82      4.53 o 
  -3   6   0      203.59      186.44      5.07 o 
  -2   6   0      969.66      863.02     41.17 o 
  -1   6   0      115.96      119.97      9.33 o 
   0   6   0      828.60      906.58     28.80 o 
   1   6   0     3745.17     3672.21     95.06 o 
   2   6   0     1051.78     1087.67     33.84 o 
   3   6   0     3483.16     3630.77     66.83 o 
   4   6   0      860.52      957.05     33.69 o 
   5   6   0        1.63        5.11      8.72 o 
   6   6   0      364.36      400.84     25.64 o 
   7   6   0      241.55      212.23     21.88 o 
   8   6   0      130.36      135.59     21.06 o 
   9   6   0       60.56       63.17     20.31 o 
 -10   7   0       21.94       16.85     14.89 o 
  -9   7   0        3.61       12.18     11.66 o 
  -8   7   0      142.67      155.37     11.90 o 
  -7   7   0      226.96      237.97     12.25 o 
  -6   7   0       72.04       63.81     11.13 o 
  -5   7   0      171.54      166.59      9.14 o 
  -4   7   0     1709.86     1638.02     34.22 o 
  -3   7   0      823.56      740.48     25.46 o 
  -2   7   0      554.72      532.26     12.77 o 
  -1   7   0      186.67      202.23     11.32 o 
   0   7   0      207.86      203.50     12.41 o 
   1   7   0     1288.80     1250.11     37.60 o 
   2   7   0        4.09        4.66      6.47 o 
   3   7   0      149.22      142.13     12.48 o 
   4   7   0       50.19       58.58     10.38 o 
   5   7   0      110.26      129.13     16.54 o 
   6   7   0        7.44        0.45     11.81 o 
   7   7   0      240.44      255.32     23.76 o 
   8   7   0     1131.39     1297.57     51.89 o 
   9   7   0        3.19      -10.45     17.15 o 
  -9   8   0        5.34        3.21      8.41 o 
  -8   8   0       25.50       28.18     13.61 o 
  -7   8   0      421.10      432.21     16.32 o 
  -6   8   0       33.05       19.91      6.84 o 
  -5   8   0       37.65       46.27      6.55 o 
  -4   8   0       54.78       51.40      9.40 o 
  -3   8   0      752.81      732.34     29.78 o 
  -2   8   0       38.54       31.31      4.05 o 
  -1   8   0      452.23      467.42     12.85 o 
   0   8   0      549.06      527.71     21.66 o 
   1   8   0     1540.31     1525.59     45.57 o 
   2   8   0     1042.48      998.78     33.32 o 
   3   8   0       28.39       49.33      9.40 o 
   4   8   0      344.17      370.60     21.13 o 
   5   8   0      187.98      185.38     19.85 o 
   6   8   0      177.46      189.66     20.23 o 
   7   8   0      219.50      218.54     23.84 o 
   8   8   0      142.03      144.17     23.01 o 
  -9   9   0       18.49       43.62     15.27 o 
  -8   9   0        5.84       23.69     13.39 o 
  -7   9   0      331.28      368.06     24.48 o 
  -6   9   0      143.47      142.84     10.82 o 
  -5   9   0      477.86      476.55     16.39 o 
  -4   9   0       76.79       83.92      7.98 o 
  -3   9   0      332.06      330.15     19.93 o 
  -2   9   0      966.66     1036.84     37.53 o 
  -1   9   0        1.56       -2.13      3.87 o 
   0   9   0      371.64      379.16     12.18 o 
   1   9   0       25.12       14.89      7.29 o 
   2   9   0       97.27       89.72     11.13 o 
   3   9   0       23.62       28.35     10.00 o 
   4   9   0       82.11       89.34     14.06 o 
   5   9   0       58.11       63.32     15.04 o 
   6   9   0       84.72       84.38     18.58 o 
   7   9   0       22.35       -2.18     15.72 o 
  -8  10   0       84.06       99.04     17.75 o 
  -7  10   0       22.86       38.96     13.91 o 
  -6  10   0      334.64      374.14     24.67 o 
  -5  10   0       86.22       78.89     14.44 o 
  -4  10   0       31.02       16.85     10.30 o 
  -3  10   0        3.49       -3.23      8.80 o 
  -2  10   0      213.20      171.31     16.39 o 
  -1  10   0        2.37        3.61      7.82 o 
   0  10   0      134.42      136.78      8.23 o 
   1  10   0       38.56       30.98      9.17 o 
   2  10   0      518.80      487.07     15.70 o 
   3  10   0      167.78      163.64     16.70 o 
   4  10   0       77.99       99.65     14.82 o 
   5  10   0      685.40      665.55     32.41 o 
   6  10   0      167.01      155.82     21.13 o 
   7  10   0      216.83      209.89     24.29 o 
  -8  11   0       30.99       34.67     15.79 o 
  -7  11   0       13.61       12.26     14.06 o 
  -6  11   0      163.91      155.82     19.85 o 
  -5  11   0      128.59      163.64     19.18 o 
  -4  11   0      327.83      334.58     23.46 o 
  -3  11   0       31.03       35.12     12.63 o 
  -2  11   0      393.75      413.02     24.07 o 
  -1  11   0      799.92      799.49     33.54 o 
   0  11   0      139.53      130.09      8.72 o 
   1  11   0      201.26      187.49      8.42 o 
   2  11   0        6.13        1.13     10.45 o 
   3  11   0       59.90       35.80     12.18 o 
   4  11   0      109.27      143.34     17.67 o 
   5  11   0        2.96        3.53     14.44 o 
   6  11   0        0.54        5.87     15.72 o 
  -7  12   0       14.45        6.84     15.19 o 
  -6  12   0        1.32       -1.65     12.94 o 
  -5  12   0      147.27      180.04     20.98 o 
  -4  12   0        8.67       -1.43     12.33 o 
  -3  12   0        9.88       -2.03     10.90 o 
  -2  12   0       90.08       86.71     15.57 o 
  -1  12   0      265.78      239.22     20.91 o 
   0  12   0        3.75        9.17      9.70 o 
   1  12   0       90.71       91.32      7.32 o 
   2  12   0       27.43       17.45     12.26 o 
   3  12   0      211.83      172.97     19.63 o 
   4  12   0      154.82      166.20     19.33 o 
   5  12   0        1.10        2.41     14.82 o 
  -6  13   0       30.50       13.76     15.57 o 
  -5  13   0      124.30      135.89     20.53 o 
  -4  13   0       37.53       27.83     14.51 o 
  -3  13   0      242.17      269.98     23.54 o 
  -2  13   0       22.91       11.43     12.56 o 
  -1  13   0       54.34       48.66     13.84 o 
   0  13   0      667.46      706.92     33.01 o 
   2  13   0      157.27      156.42     13.39 o 
  -5  14   0        1.37       -6.24     15.19 o 
  -4  14   0       89.54      107.47     19.78 o 
  -3  14   0       98.27       89.04     18.27 o 
  -2  14   0        6.42        5.34     13.54 o 
  -1  14   0       18.05       19.93     13.01 o 
   0  14   0        5.73        0.60     12.56 o 
  -2  15   0      159.41      178.61     21.73 o 
  -1  15   0       55.16       42.04     15.87 o 
   1 -15   1      164.00      166.58     21.21 o 
   2 -15   1       12.62       21.43     15.12 o 
  -3 -14   1        3.77       -6.62      8.80 o 
   0 -14   1       20.52        9.33     12.41 o 
   1 -14   1        5.05        2.71     12.18 o 
   2 -14   1       85.61       97.54     18.12 o 
   3 -14   1       69.10       63.32     17.67 o 
   4 -14   1       36.92       32.86     16.54 o 
   5 -14   1       28.78       -5.64     16.24 o 
  -4 -13   1       40.50       32.56     11.36 o 
  -3 -13   1      583.12      503.64     23.54 o 
  -2 -13   1       98.85       97.61     12.03 o 
  -1 -13   1      123.46      116.19     15.12 o 
   0 -13   1      157.10      172.22     18.58 o 
   1 -13   1       31.77       18.95     11.66 o 
   2 -13   1      341.45      410.39     27.22 o 
   3 -13   1       81.41       90.40     17.60 o 
   4 -13   1        8.19       -0.68     13.09 o 
   5 -13   1        7.42       12.56     14.59 o 
   6 -13   1       15.91       18.42     15.64 o 
  -6 -12   1      183.56      209.89     24.37 o 
  -5 -12   1       34.25       10.08     14.21 o 
  -3 -12   1        4.57       14.44      8.05 o 
  -2 -12   1        4.29       -1.43      7.22 o 
  -1 -12   1        1.55       -6.57      5.10 o 
   0 -12   1      307.45      367.60     22.64 o 
   1 -12   1      427.32      471.98     27.52 o 
   2 -12   1      360.77      411.37     25.72 o 
   3 -12   1       17.38       19.48     12.33 o 
   4 -12   1       34.89       31.06     13.76 o 
   5 -12   1       41.27       40.16     14.44 o 
   6 -12   1       15.59        9.40     13.91 o 
   7 -12   1       58.77       85.06     18.35 o 
  -6 -11   1        3.20       -6.84     14.59 o 
  -5 -11   1      600.16      616.45     31.81 o 
  -4 -11   1       66.88       80.99     14.82 o 
  -3 -11   1       30.89       17.60     10.38 o 
  -2 -11   1      616.79      542.34     19.74 o 
  -1 -11   1       73.26       87.47      9.63 o 
   0 -11   1        8.81        3.81      5.12 o 
   1 -11   1     1108.89     1308.62     46.48 o 
   2 -11   1       54.66       81.22     13.84 o 
   3 -11   1      285.18      253.29     20.31 o 
   4 -11   1       73.84       80.32     15.34 o 
   5 -11   1       11.57       23.54     13.31 o 
   6 -11   1       39.82       55.20     15.79 o 
   7 -11   1       75.96      114.84     18.73 o 
   8 -11   1       22.45       19.03     15.04 o 
  -7 -10   1        4.84      -19.40     12.94 o 
  -6 -10   1      406.59      399.56     27.75 o 
  -5 -10   1      414.48      425.58     25.64 o 
  -4 -10   1       99.38      112.05     14.74 o 
  -3 -10   1      194.62      219.67     16.39 o 
  -2 -10   1       10.17        9.07      5.23 o 
  -1 -10   1        4.26       -8.93      7.78 o 
   0 -10   1       32.55       20.63      8.65 o 
   1 -10   1        0.68       -3.36      3.91 o 
   2 -10   1      269.50      265.62     19.18 o 
   3 -10   1      122.86      141.46     15.94 o 
   4 -10   1        0.86       -3.46      9.10 o 
   5 -10   1       94.23       82.05     14.59 o 
   6 -10   1       34.50       41.44     13.61 o 
   7 -10   1      136.15      136.19     18.95 o 
   8 -10   1      223.89      251.93     23.39 o 
  -8  -9   1        5.97       -2.56     16.92 o 
  -7  -9   1        0.37      -13.91     14.36 o 
  -6  -9   1        1.84       -0.68     13.01 o 
  -5  -9   1       29.85       25.27     12.33 o 
  -4  -9   1     1230.17     1214.02     41.21 o 
  -3  -9   1      220.33      243.51     15.72 o 
  -2  -9   1      402.50      379.62     12.58 o 
  -1  -9   1      587.52      591.68     16.08 o 
   0  -9   1      402.14      431.83     22.52 o 
   1  -9   1      290.66      328.25     11.03 o 
   2  -9   1     1122.62     1204.69     41.51 o 
   3  -9   1       33.33       28.43      8.87 o 
   4  -9   1      266.11      218.07     13.50 o 
   5  -9   1      454.02      440.77     24.59 o 
   6  -9   1       99.76      108.29     15.64 o 
   7  -9   1        4.07        5.26     11.81 o 
   8  -9   1        8.87       19.25     12.78 o 
   9  -9   1       23.85       35.87     15.34 o 
  -8  -8   1       91.21       99.34     19.85 o 
  -7  -8   1     1632.48     1729.46     59.64 o 
  -6  -8   1      140.26      142.51     17.37 o 
  -5  -8   1       88.56       95.81     14.66 o 
  -4  -8   1       34.27       33.01      9.40 o 
  -3  -8   1      341.21      318.07     11.09 o 
  -2  -8   1      560.95      570.27     15.31 o 
  -1  -8   1      533.14      582.00     22.19 o 
   0  -8   1       70.47       62.85      5.29 o 
   1  -8   1        7.43       10.91      3.46 o 
   2  -8   1      611.56      621.41     14.85 o 
   3  -8   1      210.98      186.59     10.90 o 
   4  -8   1      633.76      619.52     24.07 o 
   5  -8   1        6.67       -1.71      5.13 o 
   6  -8   1      250.71      234.49     14.51 o 
   7  -8   1      551.20      625.68     19.51 o 
   8  -8   1      102.38      114.31     16.17 o 
  -9  -7   1      136.10      145.97     23.01 o 
  -8  -7   1       15.27       12.33     15.42 o 
  -7  -7   1       14.25       -8.72     12.11 o 
  -6  -7   1        0.06      -15.72     10.53 o 
  -5  -7   1       35.12       28.95     10.15 o 
  -4  -7   1        0.37        1.28      6.69 o 
  -3  -7   1     1606.70     1555.86     31.52 o 
  -2  -7   1     2515.02     2708.30     51.16 o 
  -1  -7   1      390.49      454.38     17.97 o 
   0  -7   1     2444.69     2287.55     58.43 o 
   1  -7   1      515.43      562.92     13.66 o 
   2  -7   1       99.47       94.39      5.23 o 
   3  -7   1     3082.51     3006.68     71.29 o 
   4  -7   1      228.39      221.42      9.29 o 
   5  -7   1      451.21      374.67     12.79 o 
   6  -7   1     1212.45     1142.39     66.52 o 
   7  -7   1        0.32       -4.93      7.41 o 
   8  -7   1       16.13        7.51      7.47 o 
   9  -7   1        4.81        3.84     11.96 o 
  -9  -6   1      374.56      400.61     31.13 o 
  -8  -6   1      251.08      251.56     23.99 o 
  -7  -6   1      244.40      277.05     22.64 o 
  -6  -6   1     2683.14     2865.87     83.10 o 
  -5  -6   1       41.76       55.50     10.38 o 
  -4  -6   1        5.71       23.54      7.60 o 
  -3  -6   1     1412.65     1465.53     29.22 o 
  -2  -6   1     1895.98     1887.19     36.45 o 
  -1  -6   1     1460.72     1421.58     40.38 o 
   0  -6   1      254.92      298.16     10.30 o 
   1  -6   1       86.43       85.09      9.66 o 
   2  -6   1        0.09        3.36      3.82 o 
   3  -6   1       15.18       12.23      3.30 o 
   4  -6   1       15.67        7.84      3.92 o 
   5  -6   1      665.42      645.29     17.13 o 
   6  -6   1       15.83        8.14      5.38 o 
   7  -6   1      139.95      135.95     10.02 o 
   8  -6   1      166.37      163.13     21.28 o 
   9  -6   1       16.65        7.67     11.81 o 
 -10  -5   1      231.90      260.13     27.07 o 
  -9  -5   1       89.94       86.71     19.70 o 
  -8  -5   1      328.05      337.59     24.59 o 
  -7  -5   1       23.82       31.89     12.03 o 
  -6  -5   1       28.17       38.73     10.08 o 
  -5  -5   1        0.01       -7.90      5.94 o 
  -4  -5   1      206.98      191.77     14.06 o 
  -3  -5   1       96.97       94.17      4.77 o 
  -2  -5   1     4713.26     4792.71     85.37 o 
  -1  -5   1     1102.08     1375.19     26.88 o 
   0  -5   1     2482.05     2498.78     44.99 o 
   1  -5   1       31.00       38.39      2.77 o 
   2  -5   1     1705.32     1683.72     33.99 o 
   3  -5   1      525.20      521.96     18.20 o 
   4  -5   1     4753.70     4728.47    137.59 o 
   5  -5   1      236.65      255.95     10.30 o 
   6  -5   1       52.92       48.71      6.37 o 
   7  -5   1      508.30      488.26     16.04 o 
   8  -5   1       83.64       93.59      9.37 o 
   9  -5   1        1.60       -1.35     12.41 o 
  10  -5   1       26.33       39.71     15.42 o 
 -10  -4   1      107.42       88.44     20.76 o 
  -9  -4   1       90.57       84.30     17.67 o 
  -8  -4   1      510.59      514.92     28.88 o 
  -7  -4   1      795.46      786.03     33.09 o 
  -6  -4   1      417.08      429.26     22.19 o 
  -5  -4   1     4618.04     4995.35    130.40 o 
  -4  -4   1     1509.37     1600.04     46.78 o 
  -3  -4   1     8245.95     8687.26    215.76 o 
  -2  -4   1     2780.25     3004.42     54.21 o 
  -1  -4   1      112.54      148.05      5.14 o 
   0  -4   1      227.57      245.38      6.57 o 
   1  -4   1      918.97      857.17     13.51 o 
   2  -4   1       16.50       10.22      2.02 o 
   3  -4   1      616.14      585.20     13.65 o 
   4  -4   1       68.43       75.40      5.56 o 
   5  -4   1      693.92      666.64     16.99 o 
   6  -4   1        6.42       -0.02      4.38 o 
   7  -4   1        0.47       -7.65      5.10 o 
   8  -4   1      160.31      199.37     18.50 o 
   9  -4   1      538.30      591.18     29.63 o 
  10  -4   1        9.53       11.58     14.14 o 
 -10  -3   1       79.91       67.61     18.88 o 
  -9  -3   1      296.02      301.94     24.07 o 
  -8  -3   1      178.97      182.97     18.35 o 
  -7  -3   1     2185.03     2218.59     66.86 o 
  -6  -3   1       55.48       69.71     10.45 o 
  -5  -3   1      210.27      214.48     14.51 o 
  -4  -3   1       33.58       45.95      6.54 o 
  -3  -3   1      383.34      373.84     15.19 o 
  -2  -3   1      438.54      456.19     15.04 o 
  -1  -3   1      136.12      205.78      5.49 o 
   0  -3   1      744.53      990.43     26.70 o 
   1  -3   1     8502.30     6927.48    171.84 o 
   2  -3   1      550.45      612.91     14.10 o 
   3  -3   1      771.94      836.88     17.80 o 
   4  -3   1      465.15      537.18     19.74 o 
   5  -3   1     1012.97     1002.65     29.37 o 
   6  -3   1       15.91       10.43      4.44 o 
   7  -3   1        7.75        9.80      5.20 o 
   8  -3   1      726.97      738.65     31.13 o 
   9  -3   1       56.66       66.48     14.89 o 
  10  -3   1        0.63       -3.38     13.39 o 
 -10  -2   1       37.09       34.89     16.24 o 
  -9  -2   1       83.57       80.32     16.32 o 
  -8  -2   1      433.13      434.08     24.74 o 
  -7  -2   1     1464.21     1469.94     48.06 o 
  -6  -2   1      429.26      464.84     21.73 o 
  -5  -2   1      180.98      181.09     12.48 o 
  -4  -2   1     6334.93     6735.64    169.06 o 
  -3  -2   1     1880.02     2150.16     57.15 o 
  -2  -2   1        3.08       10.30      2.93 o 
  -1  -2   1     1839.19     1549.73     39.56 o 
   0  -2   1     4209.05     3901.43     97.16 o 
   1  -2   1     4932.32     3650.70     91.60 o 
   2  -2   1     1804.27     1641.62     30.54 o 
   3  -2   1      235.79      197.95     10.15 o 
   4  -2   1     1630.16     1650.71     32.54 o 
   5  -2   1     1277.67     1446.43     29.89 o 
   6  -2   1      464.07      418.70     15.57 o 
   7  -2   1      697.28      729.18     29.03 o 
   8  -2   1      353.87      347.37     21.66 o 
   9  -2   1      309.22      337.52     23.54 o 
  10  -2   1      141.07      117.92     18.95 o 
 -10  -1   1      231.29      232.98     22.56 o 
  -9  -1   1      228.61      218.54     21.51 o 
  -8  -1   1      650.17      646.98     29.78 o 
  -7  -1   1       16.49        5.34      9.17 o 
  -6  -1   1     1191.82     1137.84     37.00 o 
  -5  -1   1      659.62      700.22     24.97 o 
  -4  -1   1      860.74      791.52     25.49 o 
  -3  -1   1       27.50       39.86      4.74 o 
  -2  -1   1      167.21      168.16      8.12 o 
   1  -1   1      486.36      549.21     15.72 o 
   2  -1   1      496.19      472.37     10.47 o 
   3  -1   1      485.57      527.53     12.24 o 
   4  -1   1      583.98      578.50     13.99 o 
   5  -1   1       41.91       56.53      5.11 o 
   6  -1   1     1727.71     1752.70     49.11 o 
   7  -1   1      358.43      364.59     20.98 o 
   8  -1   1       20.23       22.94     11.43 o 
   9  -1   1      124.13      119.42     17.00 o 
  10  -1   1      187.65      207.41     22.41 o 
 -11   0   1       16.04       13.16     16.62 o 
 -10   0   1      124.66      114.76     18.27 o 
  -9   0   1       87.46       64.90     14.59 o 
  -8   0   1        0.43        6.69      9.55 o 
  -7   0   1      893.46      825.44     31.13 o 
  -6   0   1     1007.45     1068.43     23.25 o 
  -5   0   1      145.32      191.33     10.94 o 
  -4   0   1      212.28      241.18     10.11 o 
  -3   0   1     3420.82     3959.64     70.27 o 
  -2   0   1     4236.87     3862.11     68.12 o 
  -1   0   1    16244.54    15696.71    391.81 o 
   0   0   1     4690.51     3615.05     90.47 o 
   1   0   1     3297.65     2940.62     73.93 o 
   2   0   1     4158.21     4045.67     71.60 o 
   3   0   1      483.09      479.86     11.32 o 
   4   0   1      369.54      373.33     10.37 o 
   5   0   1      475.21      446.88     15.12 o 
   6   0   1        2.06       -0.72      3.62 o 
   7   0   1      200.94      211.77     17.82 o 
   8   0   1      185.12      194.93     18.95 o 
   9   0   1      146.71      121.45     18.05 o 
  10   0   1       45.86       40.76     17.22 o 
 -11   1   1        0.52       -0.83     15.19 o 
 -10   1   1      147.06      148.00     19.03 o 
  -9   1   1      292.66      277.50     21.21 o 
  -8   1   1        1.15       -4.59      8.80 o 
  -7   1   1      394.29      417.38     21.36 o 
  -6   1   1        7.25       -1.60      3.81 o 
  -5   1   1     1355.35     1406.17     31.17 o 
  -4   1   1      840.00      966.31     20.10 o 
  -3   1   1      926.80      947.56     18.95 o 
  -2   1   1      197.40      227.29      5.93 o 
  -1   1   1       52.59       11.05      4.89 o 
   0   1   1      168.99      125.17      3.57 o 
   1   1   1      780.56      832.52     16.18 o 
   2   1   1     4240.21     4119.88    100.92 o 
   3   1   1     1055.03     1018.12     20.69 o 
   4   1   1      529.16      588.56     14.36 o 
   5   1   1     1183.87     1253.35     26.24 o 
   6   1   1     1290.21     1290.80     42.57 o 
   7   1   1      558.07      549.82     26.55 o 
   8   1   1        7.88       -6.84     11.28 o 
   9   1   1        1.68      -14.97     12.33 o 
  10   1   1       23.32       23.24     16.92 o 
 -11   2   1       11.77       10.30     16.24 o 
 -10   2   1       35.51       29.48     14.89 o 
  -9   2   1      295.55      318.49     21.66 o 
  -8   2   1        4.78        6.47      9.17 o 
  -7   2   1       42.56       31.93      5.38 o 
  -6   2   1      709.29      759.04     18.71 o 
  -5   2   1     2868.73     3132.57     58.33 o 
  -4   2   1     1009.65     1084.62     28.88 o 
  -3   2   1      303.85      357.20     20.34 o 
  -2   2   1     6282.62     6341.13    125.36 o 
  -1   2   1     8416.08     6872.51    126.19 o 
   0   2   1     1718.87     1823.62     46.93 o 
   1   2   1     4168.56     4220.72    118.82 o 
   2   2   1       52.92       66.47      3.73 o 
   3   2   1     1667.34     1834.86     35.03 o 
   4   2   1      295.33      312.86      9.51 o 
   5   2   1      152.87      157.87      6.89 o 
   6   2   1      396.83      447.84     23.91 o 
   7   2   1      148.80      149.13     16.17 o 
   8   2   1      314.51      317.29     23.91 o 
   9   2   1       39.40        5.19     14.06 o 
  10   2   1      211.15      240.58     25.72 o 
 -11   3   1       75.42       65.95     17.60 o 
 -10   3   1        5.71        7.14     13.54 o 
  -9   3   1      305.88      337.36     22.94 o 
  -8   3   1      460.38      526.13     25.34 o 
  -7   3   1      127.36      121.70      8.58 o 
  -6   3   1      735.08      771.99     19.09 o 
  -5   3   1       39.31       46.30      5.00 o 
  -4   3   1       86.15       71.14      6.02 o 
  -3   3   1      382.23      494.71     11.91 o 
  -2   3   1       80.18       71.72      6.77 o 
  -1   3   1       31.40       54.75      4.96 o 
   0   3   1       30.74       20.15      3.53 o 
   1   3   1       41.40       47.30      4.21 o 
   2   3   1      199.39      250.70      7.50 o 
   3   3   1     2971.72     3090.34     47.54 o 
   4   3   1     1440.68     1533.20     30.97 o 
   5   3   1      842.57      933.06     33.54 o 
   6   3   1      478.31      522.07     25.95 o 
   7   3   1       45.39       61.52     13.39 o 
   8   3   1      716.94      692.93     34.74 o 
   9   3   1       67.31       79.87     18.35 o 
  10   3   1       11.10      -19.93     17.82 o 
 -10   4   1        2.61       -6.24     13.09 o 
  -9   4   1       64.02       92.73     15.04 o 
  -8   4   1      141.65      171.46     16.70 o 
  -7   4   1       96.18      103.29     13.12 o 
  -6   4   1      191.26      184.28      9.15 o 
  -5   4   1     1176.42     1239.40     26.71 o 
  -4   4   1     2823.46     2963.33    180.04 o 
  -3   4   1      202.89      197.22      7.19 o 
  -2   4   1      228.89      244.56      7.57 o 
  -1   4   1     1579.97     1692.69     46.55 o 
   0   4   1      263.43      197.71      9.33 o 
   1   4   1     6727.10     7435.56    184.32 o 
   2   4   1     3347.07     3882.89     70.31 o 
   3   4   1      104.44      118.96     11.51 o 
   4   4   1     1367.25     1403.89     29.11 o 
   5   4   1      373.84      436.63     22.94 o 
   6   4   1        8.00       -6.17     10.38 o 
   7   4   1        0.60      -12.26     10.83 o 
   8   4   1       33.08       30.08     15.19 o 
   9   4   1       34.60       31.74     18.73 o 
 -10   5   1      260.93      315.63     24.22 o 
  -9   5   1       20.57       22.19     13.24 o 
  -8   5   1      143.44      159.87     11.38 o 
  -7   5   1      815.13      843.23     27.37 o 
  -6   5   1        0.96       -1.98      4.44 o 
  -5   5   1       90.83       97.67      7.10 o 
  -4   5   1       61.85       63.92      5.55 o 
  -3   5   1      950.84      895.94     43.24 o 
  -2   5   1     1098.61     1162.05     24.06 o 
  -1   5   1       50.76       48.36      5.87 o 
   0   5   1      508.28      533.72     18.73 o 
   1   5   1       56.57       49.26      5.49 o 
   2   5   1       29.88       21.09      5.26 o 
   3   5   1      458.32      460.44     12.54 o 
   4   5   1     1271.85     1285.01     41.96 o 
   5   5   1     1209.70     1285.61     43.99 o 
   6   5   1        2.09        5.19     10.45 o 
   7   5   1      380.57      401.29     27.15 o 
   8   5   1      387.89      466.26     30.46 o 
   9   5   1      569.47      613.89     37.00 o 
 -10   6   1        3.49        0.68     14.21 o 
  -9   6   1        4.47       -4.74     11.66 o 
  -8   6   1       70.59       89.67      9.93 o 
  -7   6   1       79.11       82.24      8.40 o 
  -6   6   1       18.67       24.11      5.88 o 
  -5   6   1       33.74       35.09      6.13 o 
  -4   6   1       27.74       43.55      5.02 o 
  -3   6   1     1550.03     1540.22     32.49 o 
  -2   6   1        3.32        0.76      1.84 o 
  -1   6   1       88.74       73.40      8.12 o 
   0   6   1     4319.57     4120.20    107.09 o 
   1   6   1     2845.53     2761.94     73.32 o 
   2   6   1     2132.32     2139.94     41.79 o 
   3   6   1     3341.33     3489.64     65.15 o 
   4   6   1        1.45        1.65      7.37 o 
   5   6   1     1094.60     1123.62     41.36 o 
   6   6   1      172.04      191.47     19.78 o 
   7   6   1        7.56        1.35     13.54 o 
   8   6   1        0.23      -24.07     16.09 o 
   9   6   1       46.53       51.89     20.83 o 
 -10   7   1       33.88       15.87     14.66 o 
  -9   7   1      155.49      154.92     17.82 o 
  -8   7   1       12.29       12.75     11.36 o 
  -7   7   1      251.26      283.16     13.48 o 
  -6   7   1      642.78      670.63     19.15 o 
  -5   7   1       47.22       42.29      6.11 o 
  -4   7   1      252.92      251.36     10.77 o 
  -3   7   1      130.55      140.76      8.14 o 
  -2   7   1       24.30       20.22      3.24 o 
  -1   7   1      840.37      839.65     29.18 o 
   0   7   1      593.70      545.30     21.28 o 
   2   7   1      219.88      205.01     10.30 o 
   3   7   1       35.59       38.18      5.05 o 
   4   7   1      397.46      406.10     22.26 o 
   5   7   1      466.26      485.82     27.45 o 
   6   7   1      295.26      301.94     24.74 o 
   7   7   1      631.69      632.69     34.22 o 
   8   7   1      230.26      242.23     26.92 o 
  -9   8   1        1.87      -12.12      8.08 o 
  -8   8   1        1.86        0.29      7.60 o 
  -7   8   1       12.45        5.99      7.42 o 
  -6   8   1       29.62       26.90      7.14 o 
  -5   8   1        7.15        7.93      5.70 o 
  -4   8   1      109.74      102.53      8.30 o 
  -3   8   1        0.58       -3.53      6.62 o 
  -2   8   1     1590.24     1421.43     45.65 o 
  -1   8   1      612.90      538.99     22.86 o 
   0   8   1      301.72      295.33     16.02 o 
   2   8   1       67.17       65.10      6.25 o 
   3   8   1     1110.41     1064.14     37.15 o 
   4   8   1     1889.75     1940.34     60.46 o 
   5   8   1       17.11        3.91     11.88 o 
   6   8   1      304.96      317.36     26.47 o 
   7   8   1      224.88      249.68     26.40 o 
   8   8   1        0.21      -24.25     16.17 o 
  -9   9   1        9.18        3.45      9.11 o 
  -8   9   1      439.70      472.13     28.65 o 
  -7   9   1        1.28      -10.51      7.00 o 
  -6   9   1       91.18      101.82     10.01 o 
  -5   9   1      588.47      609.85     19.06 o 
  -4   9   1       21.10       16.70      9.17 o 
  -3   9   1      510.73      536.50     25.79 o 
  -2   9   1      198.49      195.15     15.87 o 
  -1   9   1        0.14        1.58      3.50 o 
   0   9   1     1105.24     1101.14     37.90 o 
   1   9   1      112.37       92.28     10.45 o 
   2   9   1      195.61      167.91      9.44 o 
   3   9   1      304.55      275.10     19.78 o 
   4   9   1        7.89       11.73     11.58 o 
   5   9   1      174.32      177.56     20.00 o 
   6   9   1      239.65      239.60     25.64 o 
   7   9   1      104.33      108.22     21.43 o 
  -8  10   1        6.79       -8.27     13.69 o 
  -7  10   1        1.71      -11.79      7.86 o 
  -6  10   1       26.11        9.65      8.22 o 
  -5  10   1        1.81       -6.77     10.45 o 
  -4  10   1      141.40      141.31     15.94 o 
  -3  10   1       97.38      104.08     14.44 o 
  -2  10   1        3.46        3.08      8.72 o 
  -1  10   1      817.45      731.58     30.38 o 
   0  10   1       52.17       33.16      9.85 o 
   1  10   1       42.04       32.86      8.95 o 
   2  10   1      625.27      576.03     17.90 o 
   3  10   1        3.67       -5.34     10.83 o 
   4  10   1      447.08      462.80     26.47 o 
   5  10   1      655.60      678.34     33.77 o 
   6  10   1        1.81      -11.81     15.42 o 
  -8  11   1       56.96       16.24     14.89 o 
  -7  11   1       98.44       68.13     16.77 o 
  -6  11   1       26.22        7.29     12.94 o 
  -5  11   1       53.15       56.63     14.66 o 
  -4  11   1      448.34      418.96     25.57 o 
  -3  11   1       21.57       12.94     11.21 o 
  -2  11   1      137.93      148.00     16.85 o 
  -1  11   1        3.32       -6.92     10.00 o 
   0  11   1        0.27      -12.41      8.27 o 
   1  11   1      192.15      152.06     15.64 o 
   2  11   1       46.15       59.04     13.69 o 
   3  11   1      135.55      124.09     16.70 o 
   4  11   1       34.65       47.83     15.42 o 
   5  11   1        6.45       -7.60     14.66 o 
   6  11   1       61.35       51.97     18.73 o 
  -7  12   1        2.78        2.56     14.21 o 
  -6  12   1       25.77       33.92     15.04 o 
  -5  12   1        5.29       -6.02     12.33 o 
  -4  12   1        0.87        4.36     12.56 o 
  -3  12   1       13.10        6.92     11.58 o 
  -2  12   1       91.80      101.45     16.02 o 
  -1  12   1        5.76       -3.61     10.15 o 
   0  12   1      138.39      135.89     16.32 o 
   1  12   1      159.31      142.60     11.69 o 
   2  12   1        8.69       -3.38     12.56 o 
   3  12   1      407.83      367.52     25.49 o 
   4  12   1       46.52       68.66     17.07 o 
   5  12   1       25.81       19.93     16.24 o 
  -6  13   1       71.42       71.14     17.90 o 
  -5  13   1       66.20       70.77     17.90 o 
  -4  13   1       56.15       59.64     16.39 o 
  -3  13   1      111.81      102.05     17.60 o 
  -2  13   1       57.71       69.56     15.27 o 
  -1  13   1        7.77       -4.36     11.36 o 
   0  13   1      148.12      114.76     15.57 o 
   2  13   1        4.44       13.61     14.29 o 
   3  13   1       32.64       -2.33     14.66 o 
  -4  14   1       30.87       20.68     15.19 o 
  -3  14   1        8.09       19.78     15.12 o 
  -2  14   1      135.44      141.01     19.63 o 
  -1  14   1        3.25       -8.57     13.01 o 
   0  14   1       11.29       -5.64     10.90 o 
   0 -15   2       12.17        1.43     13.39 o 
   1 -15   2        6.20      -14.14     13.24 o 
   2 -15   2       10.71       -7.90     13.91 o 
  -4 -14   2       22.64       17.37     10.08 o 
  -3 -14   2        8.80        5.11      9.02 o 
  -2 -14   2      117.31      104.16     12.86 o 
   0 -14   2       53.27       57.98     15.19 o 
   1 -14   2      211.38      242.38     22.56 o 
   2 -14   2       59.48       41.66     15.64 o 
   3 -14   2      210.53      260.58     24.59 o 
   4 -14   2       69.36       89.49     18.88 o 
  -5 -13   2       48.19       29.56     11.13 o 
  -4 -13   2      138.39      111.38     14.44 o 
  -3 -13   2      896.29      827.92     31.66 o 
  -2 -13   2       79.99       79.34     11.43 o 
  -1 -13   2      105.16      100.11     10.00 o 
   0 -13   2      179.37      179.14     19.03 o 
   1 -13   2        2.68        6.92     11.28 o 
   2 -13   2       90.73      119.42     18.35 o 
   3 -13   2       25.03       17.37     13.46 o 
   4 -13   2        3.72        0.60     12.86 o 
   5 -13   2       27.34       68.89     17.75 o 
   6 -13   2        5.39        6.02     14.82 o 
  -5 -12   2       16.96       19.03     10.83 o 
  -4 -12   2       10.88       17.07      9.25 o 
  -3 -12   2       23.72        6.02      8.12 o 
  -2 -12   2       20.85       27.07      8.72 o 
  -1 -12   2       19.79       14.54      5.82 o 
   0 -12   2       19.08       18.05     10.98 o 
   1 -12   2     1235.69     1324.27     48.28 o 
   2 -12   2      550.14      699.02     33.62 o 
   3 -12   2       28.11       33.62     13.54 o 
   4 -12   2      371.64      398.88     26.47 o 
   5 -12   2       63.32       76.86     16.54 o 
   6 -12   2        0.99       -1.35     13.99 o 
   7 -12   2       48.41       56.25     17.30 o 
  -7 -11   2      104.81       91.97     18.65 o 
  -6 -11   2       14.72      -12.56     12.63 o 
  -5 -11   2      345.36      386.40     25.57 o 
  -4 -11   2      476.58      501.94     16.97 o 
  -3 -11   2      694.04      678.04     26.77 o 
  -2 -11   2     1420.01     1385.02     30.95 o 
  -1 -11   2        6.74        3.79      5.02 o 
   0 -11   2      339.18      384.62     18.99 o 
   1 -11   2      640.59      659.99     30.08 o 
   2 -11   2      217.08      224.48     18.58 o 
   3 -11   2       78.81       74.75     13.91 o 
   4 -11   2        1.16       10.60     10.68 o 
   5 -11   2       18.20        0.45     11.73 o 
   6 -11   2        2.50       -5.34     11.43 o 
   7 -11   2        0.08       -9.10     11.73 o 
  -8 -10   2       50.54       69.19     18.73 o 
  -7 -10   2        0.71      -19.29     12.86 o 
  -6 -10   2      616.36      582.98     30.98 o 
  -5 -10   2       79.06       91.22     14.89 o 
  -4 -10   2       64.76       58.43     11.13 o 
  -3 -10   2        5.63        3.48      5.94 o 
  -2 -10   2        1.44       -5.15      3.44 o 
  -1 -10   2      207.34      173.94     21.92 o 
   0 -10   2     1436.68     1529.18     43.88 o 
   1 -10   2       78.15       96.85     11.47 o 
   2 -10   2      704.02      697.97     30.31 o 
   3 -10   2      338.65      369.18     22.26 o 
   4 -10   2       37.10       23.76     10.90 o 
   5 -10   2      178.26      163.19     17.60 o 
   6 -10   2      161.11      149.05     18.20 o 
   7 -10   2        2.76        1.58     11.88 o 
   8 -10   2      104.26      119.05     18.80 o 
  -8  -9   2       29.20       34.74     15.94 o 
  -7  -9   2      102.07       78.06     17.30 o 
  -6  -9   2      104.43       79.72     15.12 o 
  -5  -9   2       38.51       34.59     11.58 o 
  -4  -9   2      615.17      608.70     25.79 o 
  -3  -9   2      254.00      237.72     14.89 o 
  -2  -9   2      130.27      119.51      6.33 o 
  -1  -9   2     2208.64     2292.24     36.33 o 
   0  -9   2      228.16      271.51     15.53 o 
   1  -9   2      466.30      500.23     33.01 o 
   2  -9   2      496.08      479.23     13.13 o 
   3  -9   2      221.27      220.27     16.39 o 
   4  -9   2       85.18       91.60     12.48 o 
   5  -9   2       24.18       22.71     10.75 o 
   6  -9   2       63.25       52.12     13.69 o 
   7  -9   2      265.30      257.05     20.98 o 
   8  -9   2       66.04       64.37     15.42 o 
  -9  -8   2      198.69      222.60     25.19 o 
  -8  -8   2      403.32      386.32     28.50 o 
  -7  -8   2      228.89      212.75     22.03 o 
  -6  -8   2       21.81        7.52     10.98 o 
  -5  -8   2     1275.28     1381.80     45.65 o 
  -4  -8   2       12.62        9.85      7.22 o 
  -3  -8   2        4.38        0.04      7.71 o 
  -2  -8   2        3.72       -4.09      2.80 o 
  -1  -8   2       30.25       31.01      3.56 o 
   0  -8   2      125.09      111.47      8.91 o 
   1  -8   2      546.07      533.44     13.73 o 
   2  -8   2        3.49        1.60      2.74 o 
   3  -8   2      992.60      936.58     61.48 o 
   4  -8   2      469.58      473.56     23.54 o 
   5  -8   2       27.20       17.60     10.08 o 
   6  -8   2      870.64      831.76     34.67 o 
   7  -8   2      308.26      292.24     21.06 o 
   8  -8   2       22.99       -9.33     11.05 o 
  -9  -7   2       12.67      -11.66     15.72 o 
  -8  -7   2        1.64      -20.87     13.91 o 
  -7  -7   2       13.86       24.67     12.48 o 
  -6  -7   2        2.67        0.53      9.70 o 
  -5  -7   2       43.01       39.48      9.25 o 
  -4  -7   2       13.28       13.84      7.14 o 
  -3  -7   2     1293.64     1271.70     26.43 o 
  -2  -7   2      234.88      263.92      7.36 o 
  -1  -7   2      346.03      372.62      8.61 o 
   0  -7   2     2137.91     2389.50     44.67 o 
   1  -7   2       44.40       42.19      3.87 o 
   2  -7   2      475.48      477.98     11.98 o 
   3  -7   2      484.74      450.64     13.68 o 
   4  -7   2      495.79      455.00     19.10 o 
   5  -7   2      328.27      307.43     19.10 o 
   6  -7   2      432.78      445.50     15.79 o 
   7  -7   2       65.40       71.10      8.28 o 
   8  -7   2        0.27      -10.60     10.08 o 
 -10  -6   2      254.95      262.24     27.07 o 
  -9  -6   2      229.97      220.35     24.07 o 
  -8  -6   2       14.96        1.35     13.09 o 
  -7  -6   2      791.72      838.90     34.89 o 
  -6  -6   2       87.73      113.41     13.46 o 
  -5  -6   2        7.86       15.19      7.29 o 
  -4  -6   2     1374.99     1347.65     41.36 o 
  -3  -6   2      206.36      223.40      7.71 o 
  -2  -6   2       88.40       88.96      5.20 o 
  -1  -6   2      108.81      107.51      4.36 o 
   0  -6   2      185.37      222.69     16.73 o 
   1  -6   2     1144.69     1128.66     41.17 o 
   2  -6   2     1917.25     1586.89     24.51 o 
   3  -6   2      754.19      736.52     35.05 o 
   4  -6   2     2078.32     2023.66     40.05 o 
   5  -6   2     1077.56     1024.22     23.75 o 
   6  -6   2        5.87       -2.44      5.25 o 
   7  -6   2      155.70      134.95     10.15 o 
   8  -6   2      236.39      224.93     20.68 o 
   9  -6   2      114.71      126.42     16.17 o 
 -10  -5   2      366.62      416.55     30.38 o 
  -9  -5   2       14.00        6.54     14.21 o 
  -8  -5   2       61.12       70.17     15.04 o 
  -7  -5   2       51.49       47.15     13.16 o 
  -6  -5   2        0.52       -9.17      6.84 o 
  -5  -5   2      143.37      173.04     14.06 o 
  -4  -5   2      503.71      540.57     21.28 o 
  -3  -5   2     4109.88     4362.65     77.94 o 
  -2  -5   2     2079.31     2063.74     38.42 o 
  -1  -5   2      133.56      121.71      4.09 o 
   0  -5   2      106.14       56.85      3.62 o 
   1  -5   2     4550.26     4337.68     95.96 o 
   2  -5   2      571.30      554.28      9.97 o 
   3  -5   2      478.23      472.21     12.11 o 
   4  -5   2      198.35      175.39      7.87 o 
   5  -5   2      604.29      552.47     15.37 o 
   6  -5   2      196.81      202.48     12.75 o 
   7  -5   2       96.07       96.43      9.06 o 
   8  -5   2       66.20       64.98     13.69 o 
   9  -5   2       44.79       53.32     14.06 o 
 -10  -4   2       40.90       23.54     17.22 o 
  -9  -4   2       74.04       73.47     15.72 o 
  -8  -4   2      396.38      389.18     24.67 o 
  -7  -4   2      117.85      122.06     15.04 o 
  -6  -4   2     2858.92     2878.05     80.09 o 
  -5  -4   2     1166.38     1193.94     37.83 o 
  -4  -4   2       34.46       73.25      7.82 o 
  -3  -4   2     4943.27     5221.63    131.53 o 
  -2  -4   2      121.34      141.24      4.91 o 
  -1  -4   2       24.89       28.02      2.63 o 
   0  -4   2      192.10      166.77      5.87 o 
   1  -4   2      649.17      613.05     42.34 o 
   2  -4   2       26.06       33.72      5.38 o 
   3  -4   2      542.97      408.67     10.94 o 
   4  -4   2     1792.45     1807.60     72.31 o 
   5  -4   2      291.24      303.95     11.03 o 
   6  -4   2      105.24      101.68      7.84 o 
   7  -4   2       25.58       16.58      6.84 o 
   8  -4   2      425.31      444.46     23.99 o 
   9  -4   2      450.86      477.09     26.92 o 
  10  -4   2      144.59      160.64     20.53 o 
 -10  -3   2       23.85       19.03     14.82 o 
  -9  -3   2      304.59      302.24     23.61 o 
  -8  -3   2      225.68      230.80     19.33 o 
  -7  -3   2      170.94      183.57     17.07 o 
  -6  -3   2       16.26        9.63      7.60 o 
  -5  -3   2       12.15       13.39      5.72 o 
  -4  -3   2     2128.83     2219.94     60.16 o 
  -3  -3   2      970.77     1087.98     31.51 o 
  -2  -3   2     2233.36     2459.88     44.16 o 
  -1  -3   2     5451.07     5366.89    114.91 o 
   0  -3   2     1959.08     1838.23     32.77 o 
   1  -3   2     1273.11     1515.00     27.68 o 
   2  -3   2     7058.21     6620.62    116.07 o 
   3  -3   2       99.33       99.28      5.29 o 
   4  -3   2        3.46       10.00      3.27 o 
   5  -3   2       15.73       11.65      4.12 o 
   6  -3   2      180.52      170.18      9.32 o 
   7  -3   2      677.86      661.68     23.01 o 
   8  -3   2      156.75      182.52     17.97 o 
   9  -3   2        0.27       -7.22     12.33 o 
  10  -3   2       15.06       24.59     15.57 o 
 -11  -2   2       37.64       26.55     18.05 o 
 -10  -2   2      372.60      325.93     24.74 o 
  -9  -2   2       45.59       40.53     13.31 o 
  -8  -2   2      451.27      486.64     25.49 o 
  -7  -2   2     2212.48     2235.66     65.50 o 
  -6  -2   2      124.10      138.00     12.78 o 
  -5  -2   2     3910.72     4150.81    107.77 o 
  -4  -2   2     7240.67     7957.63    198.01 o 
  -3  -2   2     3597.24     3803.36     96.41 o 
  -2  -2   2     1081.85     1368.14     25.20 o 
  -1  -2   2      121.01      152.62      7.48 o 
   0  -2   2     1398.12      995.71     36.74 o 
   1  -2   2        3.64        4.36      2.71 o 
   2  -2   2      162.91      157.01      8.08 o 
   3  -2   2      427.89      356.35     11.47 o 
   4  -2   2      663.10      699.37     16.56 o 
   5  -2   2       59.45       68.64      5.67 o 
   6  -2   2      598.44      629.70     17.40 o 
   7  -2   2      276.38      251.86     18.80 o 
   8  -2   2      270.68      260.66     20.61 o 
   9  -2   2      255.75      279.76     21.73 o 
  10  -2   2      126.59      100.70     18.65 o 
 -11  -1   2       26.01       13.84     16.24 o 
 -10  -1   2        1.65       -1.05     13.01 o 
  -9  -1   2        2.22       -1.13     10.60 o 
  -8  -1   2     2004.76     2029.53     61.89 o 
  -7  -1   2        2.17      -10.27      6.84 o 
  -6  -1   2      577.39      640.51     24.52 o 
  -5  -1   2       91.67      105.29     10.15 o 
  -4  -1   2      147.01      137.10      9.63 o 
  -3  -1   2      971.93     1068.50     30.16 o 
  -2  -1   2      181.47      214.49      4.32 o 
  -1  -1   2     7551.66     7237.85    178.61 o 
   0  -1   2     4164.26     4336.11    108.44 o 
   1  -1   2      390.83      436.63     14.36 o 
   2  -1   2       10.16       11.55      2.15 o 
   3  -1   2     9817.99     9810.93    230.31 o 
   4  -1   2      908.48      985.99     21.44 o 
   5  -1   2      447.13      474.45     13.57 o 
   6  -1   2      484.99      476.78     14.48 o 
   7  -1   2      119.99      110.93     13.84 o 
   8  -1   2      287.42      291.11     21.81 o 
   9  -1   2        0.19      -16.47     12.63 o 
  10  -1   2       31.21       26.77     16.02 o 
 -11   0   2        0.54       -5.72     14.97 o 
 -10   0   2       27.41        4.66     13.61 o 
  -9   0   2      503.33      524.17     27.68 o 
  -8   0   2      585.76      603.44     27.90 o 
  -7   0   2       93.69       84.00     10.98 o 
  -6   0   2     1796.88     1801.36     52.19 o 
  -5   0   2       15.15        8.67      2.70 o 
  -4   0   2     3135.48     3563.55     64.01 o 
  -3   0   2    18215.15    19048.87    328.21 o 
  -2   0   2      650.98      544.53     22.15 o 
  -1   0   2     2192.00     2306.81     58.36 o 
   0   0   2     1004.91      710.68     20.00 o 
   1   0   2      191.73      158.27      5.34 o 
   2   0   2        0.88       -2.79      1.86 o 
   3   0   2       93.69       79.96      5.06 o 
   4   0   2       27.48       21.20      3.79 o 
   5   0   2        9.10        4.62      3.38 o 
   6   0   2       51.26       64.68     10.53 o 
   7   0   2      738.49      780.62     32.34 o 
   8   0   2      255.85      258.55     21.88 o 
   9   0   2        4.44      -17.30     13.46 o 
  10   0   2      194.91      188.69     22.86 o 
 -11   1   2        1.29       -2.18     15.12 o 
 -10   1   2       19.50       25.64     13.69 o 
  -9   1   2      517.00      554.25     27.30 o 
  -8   1   2       69.96       65.95     11.66 o 
  -7   1   2      209.32      209.44     15.64 o 
  -6   1   2       23.29       35.92      5.04 o 
  -5   1   2      476.47      455.41     17.22 o 
  -4   1   2      649.18      749.53     16.39 o 
  -3   1   2        7.75        6.31      1.96 o 
  -2   1   2     2151.06     2181.32     50.80 o 
  -1   1   2     2909.29     2388.81     92.63 o 
   0   1   2      251.26      219.82      8.20 o 
   1   1   2    10344.84    11390.84    269.04 o 
   2   1   2       79.80       63.58      4.07 o 
   3   1   2      191.61      206.44      7.54 o 
   4   1   2     9098.36     9295.72    200.12 o 
   5   1   2      183.74      202.28     10.45 o 
   6   1   2      310.63      304.05     18.88 o 
   7   1   2      184.03      168.08     18.35 o 
   8   1   2        2.08        2.03     12.41 o 
   9   1   2      302.61      231.70     24.67 o 
  10   1   2       27.35       36.10     18.12 o 
 -11   2   2       30.17       39.78     16.17 o 
 -10   2   2       99.07      125.67     17.90 o 
  -9   2   2       12.55       17.67     11.88 o 
  -8   2   2      590.24      643.75     27.83 o 
  -7   2   2      527.77      579.84     16.88 o 
  -6   2   2        2.93       -2.50      3.94 o 
  -5   2   2     2704.59     2814.28     59.56 o 
  -4   2   2     2182.95     2312.40     47.94 o 
  -3   2   2    11861.58    12358.93    278.40 o 
  -2   2   2    84467.50    73990.12   1271.79 o 
  -1   2   2    11866.09     9707.40    238.70 o 
   0   2   2      137.12      158.96      6.43 o 
   1   2   2     3217.10     2985.52     76.11 o 
   2   2   2      819.71      807.70     17.55 o 
   3   2   2       16.28       19.43      5.64 o 
   4   2   2        4.92        1.36      3.31 o 
   5   2   2      324.04      300.12     11.00 o 
   6   2   2       39.43       31.81     10.68 o 
   7   2   2      231.82      211.77     19.48 o 
   8   2   2      440.20      437.46     28.13 o 
   9   2   2      197.34      194.78     23.24 o 
 -11   3   2       63.91       92.58     18.65 o 
 -10   3   2      203.70      238.47     22.03 o 
  -9   3   2      100.12      115.21     15.27 o 
  -8   3   2       24.19       29.63     10.45 o 
  -7   3   2       62.53       72.55     10.57 o 
  -6   3   2     1116.15     1205.71     26.75 o 
  -5   3   2      184.56      186.55      9.21 o 
  -4   3   2       96.49       99.93      9.21 o 
  -3   3   2     2508.53     2558.29     47.44 o 
  -2   3   2      531.30      403.44     10.25 o 
  -1   3   2      777.35      702.25     22.11 o 
   0   3   2     4663.40     3995.13    101.15 o 
   1   3   2      211.46      171.46      8.42 o 
   2   3   2     4500.74     5162.50     93.22 o 
   3   3   2      280.03      283.69      9.52 o 
   4   3   2      273.49      308.80     10.68 o 
   5   3   2     5340.31     5655.34    148.60 o 
   6   3   2      633.13      602.53     29.56 o 
   7   3   2        8.50        9.78     11.66 o 
   8   3   2      305.05      321.72     25.34 o 
   9   3   2       26.64       20.91     17.82 o 
 -11   4   2        2.11        0.60     15.12 o 
 -10   4   2       24.76       39.78     14.59 o 
  -9   4   2      173.72      225.01     19.78 o 
  -8   4   2       25.73       41.36     11.05 o 
  -7   4   2      201.28      200.93     10.65 o 
  -6   4   2     1026.73     1045.81     24.40 o 
  -5   4   2      283.37      283.89     10.39 o 
  -4   4   2     3471.99     3376.75     62.72 o 
  -3   4   2     4358.52     3991.80    134.01 o 
  -2   4   2     1457.60     1500.50     45.54 o 
  -1   4   2     5874.80     5824.39    147.17 o 
   0   4   2      923.40      873.19     26.62 o 
   1   4   2      398.95      360.53     13.91 o 
   2   4   2     2296.52     2387.31     45.52 o 
   3   4   2      840.98      957.36     21.61 o 
   4   4   2        0.01        2.93      6.58 o 
   5   4   2       14.52       11.66      9.48 o 
   6   4   2       36.51       40.84     12.26 o 
   7   4   2      205.45      222.38     23.91 o 
   8   4   2      152.25      146.87     21.28 o 
   9   4   2      160.60      177.33     24.89 o 
 -10   5   2       21.46       20.76     15.19 o 
  -9   5   2       52.79       35.80     13.24 o 
  -8   5   2      124.30      125.77     19.52 o 
  -7   5   2      402.81      427.47     16.17 o 
  -6   5   2       73.54       77.80      7.03 o 
  -5   5   2      314.51      312.91     11.33 o 
  -4   5   2        1.70       -2.54      3.35 o 
  -3   5   2      123.18      112.00      6.68 o 
  -2   5   2     1707.92     1501.52     43.99 o 
  -1   5   2       48.70       35.35      5.64 o 
   0   5   2      288.00      275.47     12.94 o 
   1   5   2     1981.72     2149.03     58.21 o 
   2   5   2       76.89       81.57      7.22 o 
   3   5   2     1944.49     2022.81     40.40 o 
   4   5   2     1224.37     1327.80     44.14 o 
   5   5   2     1465.65     1536.12     51.74 o 
   6   5   2      496.51      510.71     28.65 o 
   7   5   2      135.94      113.18     19.10 o 
   8   5   2       84.47       89.12     20.00 o 
   9   5   2      175.25      216.06     27.45 o 
 -10   6   2       19.04       17.97     14.66 o 
  -9   6   2       34.58       37.98     13.84 o 
  -8   6   2      385.11      405.46     23.35 o 
  -7   6   2        7.36        8.53      6.84 o 
  -6   6   2      177.69      163.81      9.92 o 
  -5   6   2      572.39      560.65     16.15 o 
  -4   6   2      275.87      260.45     10.28 o 
  -3   6   2      185.41      185.64      8.54 o 
  -2   6   2      162.69      153.19     11.13 o 
  -1   6   2      378.21      396.48     17.45 o 
   0   6   2     4638.03     4564.58    118.15 o 
   1   6   2      253.75      268.40     13.24 o 
   2   6   2       13.24        3.26      7.90 o 
   3   6   2      356.51      379.34     12.43 o 
   4   6   2      628.31      611.56     27.22 o 
   5   6   2       50.60       72.05     13.91 o 
   6   6   2        0.40       -0.15     12.78 o 
   7   6   2        2.90      -17.45     14.21 o 
   8   6   2      153.08      156.57     24.07 o 
 -10   7   2       12.64       -2.03     13.24 o 
  -9   7   2        2.07        3.92      8.40 o 
  -8   7   2      160.23      143.55     11.40 o 
  -7   7   2      523.27      504.03     42.79 o 
  -6   7   2        7.66       -8.48      5.66 o 
  -5   7   2       27.16       17.38      5.58 o 
  -4   7   2       87.04       91.19      7.39 o 
  -3   7   2        0.99        0.68      6.02 o 
  -2   7   2       16.31        9.17      5.79 o 
  -1   7   2      810.47      803.93     28.95 o 
   0   7   2        0.67       -2.03      4.89 o 
   1   7   2        6.49        6.54      5.26 o 
   2   7   2      516.72      521.53     15.24 o 
   3   7   2      200.74      194.11      9.49 o 
   4   7   2     1757.05     1849.04     58.73 o 
   5   7   2      550.86      610.20     30.31 o 
   6   7   2        4.09        8.65     14.29 o 
   7   7   2      681.25      738.95     38.73 o 
   8   7   2      169.70      196.58     25.79 o 
  -9   8   2       17.84       -8.26     14.36 o 
  -8   8   2       26.37       12.16      8.20 o 
  -7   8   2      100.91       82.72     10.04 o 
  -6   8   2        2.17       -8.98      5.99 o 
  -5   8   2        8.81        9.31      6.01 o 
  -4   8   2      307.64      304.35     19.33 o 
  -3   8   2      342.33      343.91     19.55 o 
  -2   8   2      944.32      935.91     34.22 o 
  -1   8   2      763.52      726.47     28.28 o 
   0   8   2      581.68      538.38     22.49 o 
   1   8   2      316.42      313.75     16.54 o 
   2   8   2       14.03        7.31     10.15 o 
   3   8   2       74.75       64.98     13.31 o 
   4   8   2      148.31      143.71     17.60 o 
   5   8   2      178.52      188.16     20.38 o 
   6   8   2        0.68      -18.27     15.34 o 
   7   8   2        1.61      -20.68     16.70 o 
  -9   9   2      102.71       98.71     21.47 o 
  -8   9   2       21.42        6.19      8.68 o 
  -7   9   2       47.20       42.44     17.75 o 
  -6   9   2      329.55      294.42     14.21 o 
  -5   9   2       94.27      109.44     10.57 o 
  -4   9   2      141.56      134.31     15.19 o 
  -3   9   2      158.77      167.55     15.49 o 
  -2   9   2       41.36       37.68     10.00 o 
  -1   9   2       72.02       89.94     11.81 o 
   0   9   2      147.08      142.81     13.61 o 
   1   9   2       14.74        3.16      7.07 o 
   2   9   2       11.37        8.08      9.06 o 
   3   9   2      678.62      671.12     30.46 o 
   4   9   2      382.96      411.97     25.34 o 
   5   9   2      629.38      558.77     31.28 o 
   6   9   2      434.43      411.67     30.91 o 
   7   9   2        4.95      -14.66     16.77 o 
  -8  10   2       36.30       13.68     10.53 o 
  -7  10   2       12.53       -6.39      8.51 o 
  -6  10   2        3.07       -4.77     12.71 o 
  -5  10   2      116.86      107.99     16.17 o 
  -4  10   2       45.82       47.98     12.11 o 
  -3  10   2      385.40      359.78     22.11 o 
  -2  10   2      577.05      534.10     26.17 o 
  -1  10   2      454.90      411.59     23.09 o 
   0  10   2       14.25        4.59      8.72 o 
   1  10   2      220.21      201.32     16.09 o 
   2  10   2      241.23      240.80     12.57 o 
   3  10   2       71.24       59.79     14.59 o 
   4  10   2      293.20      300.59     24.14 o 
   5  10   2       24.61       20.91     16.32 o 
   6  10   2      101.71       98.82     21.43 o 
  -8  11   2       32.91       33.54     16.32 o 
  -7  11   2       87.37       49.41     16.02 o 
  -6  11   2        2.12      -16.58     11.05 o 
  -5  11   2      218.23      207.86     20.08 o 
  -4  11   2       53.46       49.63     14.06 o 
  -3  11   2       17.17       23.24     11.21 o 
  -2  11   2       12.05       -7.60      9.93 o 
  -1  11   2       67.28       52.72     13.16 o 
   0  11   2        7.02        3.53      9.33 o 
   1  11   2        2.41       -8.50      8.42 o 
   2  11   2      151.11      156.50     18.27 o 
   3  11   2       30.61       14.59     14.21 o 
   4  11   2      152.68      150.03     20.68 o 
   5  11   2       10.15       -4.14     15.94 o 
  -7  12   2        1.87      -18.80     12.71 o 
  -6  12   2       51.83       33.84     14.97 o 
  -5  12   2       23.96        9.25     13.01 o 
  -4  12   2       50.96       60.61     15.72 o 
  -3  12   2       52.44       41.51     13.84 o 
  -2  12   2       75.06       55.65     14.66 o 
  -1  12   2       19.02       14.21     10.60 o 
   0  12   2      330.22      327.44     21.88 o 
   1  12   2        0.96       -9.33      9.40 o 
   2  12   2       30.45       31.36     15.12 o 
   3  12   2      369.21      293.22     24.14 o 
   4  12   2        8.44       -1.96     15.42 o 
  -6  13   2       67.06       51.59     16.47 o 
  -5  13   2       15.49       12.78     14.51 o 
  -4  13   2      179.64      205.23     21.58 o 
  -3  13   2        4.79       -7.75     12.48 o 
  -2  13   2      189.20      233.51     22.64 o 
  -1  13   2       76.20       56.18     13.46 o 
   0  13   2        4.12       -1.73     10.98 o 
   1  13   2       18.20       24.59     16.09 o 
   2  13   2        0.20       -0.45     14.89 o 
   3  13   2       13.76      -20.87     13.91 o 
  -4  14   2        0.25       -6.92     14.66 o 
  -3  14   2       68.10       36.17     17.60 o 
  -2  14   2        7.91       -6.99     13.69 o 
  -1  14   2       49.18       37.38     13.91 o 
   0  14   2       19.25       14.97     12.03 o 
   0 -15   3        4.18       -9.48     13.91 o 
   1 -15   3        1.10      -19.85     13.24 o 
   2 -15   3       51.32       61.59     17.60 o 
  -4 -14   3        0.26       -3.84      8.35 o 
  -3 -14   3      264.64      283.59     18.58 o 
  -2 -14   3       59.80       41.59     10.53 o 
   0 -14   3       90.41       95.81     16.85 o 
   1 -14   3       31.64       13.39     13.54 o 
   2 -14   3       47.09       47.08     15.87 o 
   3 -14   3      121.13      133.71     20.46 o 
   4 -14   3       20.09        6.47     14.89 o 
  -5 -13   3        0.88       -5.64      8.80 o 
  -4 -13   3      326.20      323.00     19.93 o 
  -3 -13   3      151.48      131.61     13.91 o 
  -2 -13   3       26.15       16.92      8.50 o 
  -1 -13   3      278.77      329.47     14.18 o 
   0 -13   3       45.07       55.65     13.91 o 
   1 -13   3        8.35        8.05     12.11 o 
   2 -13   3        3.51        1.96     12.56 o 
   3 -13   3       45.41       64.52     15.49 o 
   4 -13   3       29.36       27.75     14.66 o 
   5 -13   3       57.51       60.54     17.22 o 
  -6 -12   3       36.53       37.90     12.33 o 
  -5 -12   3       41.37       47.38     12.11 o 
  -4 -12   3       58.56       53.09     10.98 o 
  -3 -12   3        1.68       -6.09      7.14 o 
  -2 -12   3      450.21      427.91     20.38 o 
  -1 -12   3        1.01       -7.86      5.24 o 
   0 -12   3      267.08      314.30     13.08 o 
   1 -12   3      542.97      574.93     29.10 o 
   2 -12   3      144.61      173.35     17.97 o 
   3 -12   3      323.79      345.19     24.07 o 
   4 -12   3      137.38      149.58     19.18 o 
   5 -12   3        3.28      -10.98     10.90 o 
   6 -12   3       85.61       86.41     17.90 o 
  -7 -11   3        8.00        6.02     12.03 o 
  -6 -11   3      217.02      207.86     17.67 o 
  -5 -11   3      730.74      660.74     28.35 o 
  -4 -11   3        0.98       -1.65      7.29 o 
  -3 -11   3      626.51      584.94     24.29 o 
  -2 -11   3      169.52      165.88      9.94 o 
  -1 -11   3       79.78       89.11      9.63 o 
   0 -11   3      484.42      533.86     16.39 o 
   1 -11   3        5.99        2.71      8.46 o 
   2 -11   3        1.35       -3.08      9.17 o 
   3 -11   3        0.01       -9.25      9.33 o 
   4 -11   3       42.69       32.94     11.88 o 
   5 -11   3        3.48       -5.64     11.21 o 
   6 -11   3       53.90       46.63     14.97 o 
   7 -11   3       67.00       58.51     16.85 o 
  -8 -10   3       37.49       14.14     16.24 o 
  -7 -10   3        1.63       -3.01     13.46 o 
  -6 -10   3       12.77       18.12     12.48 o 
  -5 -10   3       14.22       18.08      6.84 o 
  -4 -10   3       54.09       53.77      9.78 o 
  -3 -10   3       54.76       57.46      9.25 o 
  -2 -10   3      275.07      271.04     11.11 o 
  -1 -10   3     3757.91     3943.18     73.13 o 
   0 -10   3      486.74      567.55     17.22 o 
   1 -10   3      103.57      114.89      7.39 o 
   2 -10   3     1111.75     1109.41     40.53 o 
   3 -10   3      136.00      119.80     14.97 o 
   4 -10   3      156.54      145.07     16.24 o 
   5 -10   3      148.86      147.40     16.92 o 
   6 -10   3        0.53       -2.78     10.83 o 
   7 -10   3       94.52       74.90     16.47 o 
   8 -10   3       53.06       15.04     14.82 o 
  -8  -9   3       62.57       61.22     17.07 o 
  -7  -9   3     1375.29     1391.95     50.01 o 
  -6  -9   3       44.29       23.84     11.73 o 
  -5  -9   3      242.40      242.16     18.50 o 
  -4  -9   3     1378.29     1344.07     29.94 o 
  -3  -9   3      130.42      101.81     10.11 o 
  -2  -9   3      677.20      693.07     17.97 o 
  -1  -9   3     1531.26     1608.73     53.43 o 
   0  -9   3       34.77       32.36      4.76 o 
   1  -9   3      551.07      530.88     14.30 o 
   2  -9   3       13.91       11.56      6.24 o 
   3  -9   3        0.26        1.43      7.82 o 
   4  -9   3        2.49       -2.56      8.42 o 
   5  -9   3      204.30      216.36     18.42 o 
   6  -9   3      436.73      443.55     26.10 o 
   7  -9   3       30.21       21.58     12.48 o 
   8  -9   3        0.38      -17.45     11.81 o 
  -9  -8   3        1.11       -2.11     15.27 o 
  -8  -8   3      193.70      188.01     21.21 o 
  -7  -8   3        0.58       -7.14     11.21 o 
  -6  -8   3       23.28       16.92     10.68 o 
  -5  -8   3       74.27       95.43     11.96 o 
  -4  -8   3        0.28       -1.88      6.24 o 
  -3  -8   3      113.21      102.76      5.78 o 
  -2  -8   3       91.33       92.75      5.21 o 
  -1  -8   3       27.66       35.53      3.44 o 
   0  -8   3     3017.57     3124.11     97.73 o 
   1  -8   3      195.57      219.06      8.03 o 
   2  -8   3       28.59       39.67      4.27 o 
   3  -8   3     1317.84     1289.27     27.50 o 
   4  -8   3      105.17      111.45     13.46 o 
   5  -8   3      704.95      670.89     30.08 o 
   6  -8   3      544.64      556.81     28.05 o 
   7  -8   3        5.33       -0.15     11.21 o 
   8  -8   3       19.81        6.39     12.71 o 
  -9  -7   3       75.13       89.79     18.42 o 
  -8  -7   3      238.34      222.53     22.86 o 
  -7  -7   3       13.36       21.66     11.66 o 
  -6  -7   3     1924.41     1962.22     59.86 o 
  -5  -7   3       29.11       24.29      8.12 o 
  -4  -7   3      106.89      123.64     12.11 o 
  -3  -7   3     2525.41     2728.41     41.52 o 
  -2  -7   3      147.51      174.22      5.79 o 
  -1  -7   3      843.13      943.36     16.34 o 
   0  -7   3      641.29      677.27     15.86 o 
   1  -7   3       54.28       48.78      4.74 o 
   2  -7   3      618.79      573.22     28.05 o 
   3  -7   3      381.44      382.34     19.40 o 
   4  -7   3        3.99       -7.75      6.77 o 
   5  -7   3      224.56      235.54     17.60 o 
   6  -7   3        1.60        0.90      9.25 o 
   7  -7   3        2.51       14.44     10.53 o 
   8  -7   3       34.65       16.02     12.26 o 
 -10  -6   3      373.69      335.64     28.28 o 
  -9  -6   3      450.50      468.22     28.88 o 
  -8  -6   3       64.46       75.43     15.04 o 
  -7  -6   3      203.51      183.57     19.25 o 
  -6  -6   3       27.47       24.52      9.17 o 
  -5  -6   3       17.11       28.88      7.60 o 
  -4  -6   3       25.86       32.49      6.84 o 
  -3  -6   3       34.71       30.46      2.87 o 
  -2  -6   3      219.98      237.15      6.28 o 
  -1  -6   3      115.37      133.58      4.51 o 
   0  -6   3     1634.90     1680.16     32.01 o 
   1  -6   3     5947.34     5553.70    253.70 o 
   2  -6   3     1922.75     1948.17     37.03 o 
   3  -6   3        0.89        3.90      2.90 o 
   4  -6   3     3069.72     2954.01     82.65 o 
   5  -6   3     1702.87     1694.56     35.48 o 
   6  -6   3      410.11      428.99     14.62 o 
   7  -6   3      467.26      501.46     25.49 o 
   8  -6   3        3.50       -9.10     10.15 o 
 -10  -5   3      142.95      132.58     21.21 o 
  -9  -5   3        7.90       -9.25     12.56 o 
  -8  -5   3       19.41       35.72     12.18 o 
  -7  -5   3      387.39      364.36     22.19 o 
  -6  -5   3       96.97      104.83     11.66 o 
  -5  -5   3     2139.92     2132.33     60.24 o 
  -4  -5   3      185.81      163.27     11.81 o 
  -3  -5   3     1202.45     1467.01     23.19 o 
  -2  -5   3     5683.73     6303.65     89.23 o 
  -1  -5   3      843.14     1033.51     20.79 o 
   0  -5   3      132.49      117.22      8.57 o 
   1  -5   3     5694.74     5273.91     91.58 o 
   2  -5   3      600.50      548.06     13.13 o 
   3  -5   3      876.62      755.30     25.27 o 
   4  -5   3      793.75      787.85     18.91 o 
   5  -5   3      167.51      130.82      8.68 o 
   6  -5   3      265.72      289.23     12.57 o 
   7  -5   3       34.04       24.99      7.35 o 
   8  -5   3       39.27       33.99     12.78 o 
   9  -5   3       75.32       74.83     16.09 o 
 -10  -4   3       98.09       87.46     18.58 o 
  -9  -4   3      243.12      199.14     20.61 o 
  -8  -4   3      490.04      495.59     26.10 o 
  -7  -4   3       10.03        2.18      8.12 o 
  -6  -4   3      111.36      120.70     11.88 o 
  -5  -4   3      276.53      285.93     15.79 o 
  -4  -4   3     1926.44     1970.27     54.07 o 
  -3  -4   3       91.07      104.37      9.10 o 
  -2  -4   3      131.20      127.84      3.97 o 
  -1  -4   3      201.97      230.59      8.69 o 
   0  -4   3     1994.08     1738.33     31.91 o 
   1  -4   3        0.16        8.32      2.08 o 
   2  -4   3     1188.21     1282.94     37.79 o 
   3  -4   3     2964.59     2688.24     74.98 o 
   4  -4   3        9.41       10.92      3.77 o 
   5  -4   3     2319.63     2382.40     47.11 o 
   6  -4   3      508.66      524.59     16.40 o 
   7  -4   3       95.17       86.71      9.01 o 
   9  -4   3       15.04       -2.03     12.94 o 
 -11  -3   3       15.50       10.98     16.54 o 
 -10  -3   3       25.41       12.48     13.61 o 
  -9  -3   3      172.27      167.33     19.33 o 
  -8  -3   3       39.43       47.53     12.11 o 
  -7  -3   3       52.38       54.67     10.15 o 
  -6  -3   3      861.32      866.20     30.38 o 
  -5  -3   3      488.59      521.24     20.15 o 
  -4  -3   3     3000.87     3117.35     81.22 o 
  -3  -3   3      213.77      188.90      6.45 o 
  -2  -3   3       80.97       82.29      3.50 o 
  -1  -3   3     8185.24     9320.63    276.15 o 
   0  -3   3     6600.43     6223.43    106.39 o 
   1  -3   3     3196.76     3049.63     59.60 o 
   2  -3   3     4493.74     3753.44    146.50 o 
   3  -3   3      317.06      266.25      8.88 o 
   4  -3   3       86.35       78.69      6.20 o 
   5  -3   3      248.48      278.10     10.82 o 
   6  -3   3        1.22       -7.29      4.86 o 
   7  -3   3      500.62      466.19     16.53 o 
   8  -3   3        0.46       -2.78      9.93 o 
   9  -3   3       74.81       71.22     16.17 o 
 -11  -2   3      157.74      152.66     21.58 o 
 -10  -2   3      170.21      182.75     20.00 o 
  -9  -2   3      186.96      177.26     19.10 o 
  -8  -2   3     1403.22     1387.66     46.02 o 
  -7  -2   3     1422.05     1415.71     44.82 o 
  -6  -2   3      332.49      305.85     16.77 o 
  -5  -2   3     2718.29     2799.84     74.83 o 
  -4  -2   3        2.44       -5.64      3.76 o 
  -3  -2   3     3090.00     3410.64     59.79 o 
  -2  -2   3      301.90      212.79      4.76 o 
  -1  -2   3      476.65      447.83     23.73 o 
   0  -2   3      110.33      102.77      5.34 o 
   1  -2   3      905.18      669.99     21.21 o 
   2  -2   3     1973.40     1898.55     91.71 o 
   3  -2   3       12.72       11.34      3.00 o 
   4  -2   3     1772.22     1797.36     35.89 o 
   5  -2   3      129.43      117.12      8.00 o 
   6  -2   3      733.33      731.71     19.74 o 
   7  -2   3      705.51      646.23     28.50 o 
   8  -2   3       30.74       37.68     12.86 o 
   9  -2   3      340.88      310.14     23.84 o 
 -11  -1   3       12.19       20.15     15.57 o 
 -10  -1   3      155.70      164.40     19.10 o 
  -9  -1   3     1488.39     1502.72     50.69 o 
  -8  -1   3      377.52      357.52     22.26 o 
  -7  -1   3      416.66      379.25     19.85 o 
  -6  -1   3       54.06       71.67      8.80 o 
  -5  -1   3      213.62      232.15     12.78 o 
  -4  -1   3        4.23       10.08      4.14 o 
  -3  -1   3     3260.86     3731.92     53.20 o 
  -2  -1   3     1069.30     1088.89     16.49 o 
  -1  -1   3     3005.74     2336.28     65.01 o 
   0  -1   3      657.14      921.78     30.83 o 
   1  -1   3       92.07      105.50      4.71 o 
   2  -1   3     2036.96     1942.46     36.84 o 
   3  -1   3       17.49       19.97      3.43 o 
   4  -1   3       12.47       20.09      3.84 o 
   5  -1   3       80.37       87.61      6.97 o 
   6  -1   3      425.40      399.64     22.60 o 
   7  -1   3       13.08       18.20     11.28 o 
   8  -1   3      249.54      253.81     21.21 o 
   9  -1   3        0.76       -7.07     13.54 o 
 -11   0   3      120.61      118.22     19.40 o 
 -10   0   3      535.57      561.02     29.18 o 
  -9   0   3      618.64      680.52     30.91 o 
  -8   0   3       16.23        7.14      9.70 o 
  -7   0   3     1068.75     1135.28     37.60 o 
  -6   0   3      894.80      950.79     20.90 o 
  -5   0   3       47.78       48.66      6.47 o 
  -4   0   3      749.70      870.80     14.35 o 
  -3   0   3        0.64        0.77      1.24 o 
  -2   0   3    16861.36    15690.92    226.39 o 
  -1   0   3        7.21        7.84      2.98 o 
   0   0   3       59.08       55.27      5.34 o 
   1   0   3      199.54      157.67      5.96 o 
   2   0   3     1300.09     1216.24     31.59 o 
   3   0   3     1478.87     1654.86     32.97 o 
   4   0   3      563.84      636.66     16.29 o 
   5   0   3     3501.00     3462.39     70.88 o 
   6   0   3      260.62      233.88     17.67 o 
   7   0   3      364.51      329.62     21.66 o 
   8   0   3      179.40      180.87     20.08 o 
   9   0   3       58.49       55.50     17.15 o 
 -11   1   3      141.84      193.42     21.96 o 
 -10   1   3      474.83      517.25     27.98 o 
  -9   1   3        8.36       11.96     11.51 o 
  -8   1   3      290.33      264.79     19.48 o 
  -7   1   3      285.54      298.11     17.97 o 
  -6   1   3      594.86      628.84     15.94 o 
  -5   1   3       21.09       13.08      6.43 o 
  -4   1   3      293.61      301.91      6.48 o 
  -3   1   3     2788.98     2742.22     51.51 o 
  -2   1   3     7567.87     7680.91    200.79 o 
  -1   1   3     5908.40     5078.45    217.26 o 
   0   1   3      852.09      662.77     20.15 o 
   1   1   3     1718.90     1952.75     52.27 o 
   2   1   3      721.91      662.15     22.26 o 
   3   1   3      870.47      897.29     20.40 o 
   4   1   3      119.58      136.56     12.15 o 
   5   1   3       92.13       88.76      7.07 o 
   6   1   3       68.90       91.15     13.99 o 
   7   1   3       39.20       54.75     13.61 o 
   8   1   3       74.51       79.64     16.77 o 
   9   1   3      301.08      339.62     27.60 o 
 -11   2   3      121.43      136.42     19.33 o 
 -10   2   3       18.91       19.48     13.01 o 
  -9   2   3      638.64      657.06     29.86 o 
  -8   2   3      247.53      254.87     18.20 o 
  -7   2   3      170.32      158.35      9.14 o 
  -6   2   3      530.06      579.81     15.62 o 
  -5   2   3      526.76      557.84     10.68 o 
  -4   2   3       26.48       21.44      4.06 o 
  -3   2   3    19046.58    19082.69    329.24 o 
  -2   2   3      164.79      188.08     13.95 o 
  -1   2   3      637.14      485.32     12.04 o 
   0   2   3      280.21      287.07      8.62 o 
   1   2   3      759.65      710.23     22.26 o 
   2   2   3      167.70      150.97     20.27 o 
   3   2   3     1395.55     1404.20     29.65 o 
   4   2   3        3.03       -1.08      3.52 o 
   5   2   3       47.12       50.47      6.28 o 
   6   2   3      616.48      656.98     30.08 o 
   7   2   3      495.06      513.64     28.95 o 
   8   2   3      188.06      217.34     22.94 o 
   9   2   3      123.81      158.45     22.26 o 
 -11   3   3       15.05       21.51     15.34 o 
 -10   3   3       18.75       24.67     13.54 o 
  -9   3   3       76.73       93.18     14.51 o 
  -8   3   3       77.50       79.57     12.41 o 
  -7   3   3      221.08      232.22     10.88 o 
  -6   3   3       84.24       93.84      7.05 o 
  -5   3   3      289.21      322.93     10.82 o 
  -4   3   3      945.29     1064.35     22.85 o 
  -3   3   3       94.52       93.05      7.86 o 
  -2   3   3       53.77       45.44      5.53 o 
  -1   3   3     1620.98     1824.97     49.71 o 
   0   3   3     1704.94     1610.72     44.45 o 
   1   3   3     5095.70     5130.15     96.17 o 
   2   3   3     3767.76     4197.79     97.28 o 
   3   3   3      568.67      655.95     17.11 o 
   4   3   3     2501.53     2534.62     50.10 o 
   5   3   3       25.35       14.74      9.93 o 
   6   3   3       24.90       20.46     11.28 o 
   7   3   3       24.18       -6.69     14.66 o 
   8   3   3        0.35      -21.21     15.19 o 
   9   3   3      126.21      150.41     23.84 o 
 -11   4   3       27.42       31.74     16.85 o 
 -10   4   3       17.22        4.36     13.31 o 
  -9   4   3        5.02       -2.18     11.58 o 
  -8   4   3      568.65      585.41     38.65 o 
  -7   4   3      771.75      807.65     24.67 o 
  -6   4   3        4.72        7.33     11.32 o 
  -5   4   3     1150.56     1249.47     27.25 o 
  -4   4   3     4752.43     4578.03     83.44 o 
  -3   4   3     1310.65     1192.37     25.26 o 
  -2   4   3     1004.37     1058.68     36.59 o 
  -1   4   3       48.15       46.85      5.72 o 
   0   4   3       15.07        8.35      3.99 o 
   1   4   3      135.79      128.37      9.48 o 
   2   4   3      423.72      459.79     11.02 o 
   3   4   3      131.25      128.14     12.11 o 
   4   4   3      240.10      256.29      9.38 o 
   5   4   3      649.56      632.54     30.16 o 
   6   4   3       45.38       44.14     14.21 o 
   7   4   3      581.73      651.79     34.82 o 
   8   4   3      339.71      389.41     30.31 o 
 -10   5   3        7.69        6.92     13.76 o 
  -9   5   3      145.33      163.72     18.88 o 
  -8   5   3       83.02       91.99     12.71 o 
  -7   5   3        7.57       -0.62      5.92 o 
  -6   5   3        2.08       -5.58      4.67 o 
  -5   5   3       28.93       26.00      5.04 o 
  -4   5   3      130.83      133.94      8.06 o 
  -3   5   3      163.57      156.24     12.41 o 
  -2   5   3       19.85       32.26      6.24 o 
  -1   5   3      405.88      350.00     15.72 o 
   0   5   3     7046.19     6757.52    170.79 o 
   1   5   3     1902.07     2026.37     56.33 o 
   2   5   3      961.38     1082.45     27.60 o 
   3   5   3      976.37     1082.51     25.14 o 
   4   5   3       19.60       24.82     10.23 o 
   5   5   3       66.42       80.92     14.51 o 
   6   5   3      259.17      308.11     25.34 o 
   7   5   3       39.12       38.88     17.07 o 
   8   5   3       47.11       48.21     20.98 o 
 -10   6   3        1.00      -10.00     12.86 o 
  -9   6   3       87.90       88.14     14.66 o 
  -8   6   3        6.86      -11.01     11.24 o 
  -7   6   3      745.54      776.25     21.81 o 
  -6   6   3      844.66      805.16     21.44 o 
  -5   6   3        0.76       -1.64      4.45 o 
  -4   6   3      351.91      353.57     12.90 o 
  -3   6   3     1116.10     1113.62     37.08 o 
  -2   6   3      272.14      274.12     15.34 o 
  -1   6   3     4385.94     4006.41    105.89 o 
   0   6   3      140.02      160.71     11.58 o 
   1   6   3      327.37      316.08     15.12 o 
   2   6   3      305.75      328.73     11.98 o 
   3   6   3        8.17       10.84      4.74 o 
   4   6   3       52.01       41.81     12.11 o 
   5   6   3       71.64      107.77     16.92 o 
   6   6   3       22.90       21.06     15.42 o 
   7   6   3       65.41       67.61     18.80 o 
   8   6   3       60.85       60.61     21.81 o 
 -10   7   3       45.79       48.06     15.79 o 
  -9   7   3       49.85       18.21      8.97 o 
  -8   7   3        6.93       -1.98      8.08 o 
  -7   7   3       25.50        4.09     12.90 o 
  -6   7   3        1.71       -9.39      7.37 o 
  -5   7   3      115.72      130.91      9.57 o 
  -4   7   3        0.68       -0.51      4.54 o 
  -3   7   3       56.59       73.02     10.38 o 
  -2   7   3      740.98      699.02     27.83 o 
  -1   7   3      214.17      178.83     13.46 o 
   0   7   3      329.14      322.70     16.70 o 
   1   7   3     1355.48     1375.86     42.34 o 
   2   7   3      116.81      129.34      9.29 o 
   3   7   3      218.85      207.57     10.72 o 
   4   7   3      199.16      158.61     18.35 o 
   5   7   3      201.00      195.15     21.43 o 
   6   7   3      406.57      443.40     29.48 o 
   7   7   3      132.59      136.19     23.76 o 
 -10   8   3       60.18       33.92     16.85 o 
  -9   8   3        2.82       -7.23      8.30 o 
  -8   8   3       38.21       25.75     10.15 o 
  -7   8   3       97.41       75.68      9.89 o 
  -6   8   3       71.28       63.10      8.68 o 
  -5   8   3      370.86      331.41     13.94 o 
  -4   8   3      120.19      124.76     13.91 o 
  -3   8   3      429.39      427.31     22.34 o 
  -2   8   3     2427.18     2161.29     65.13 o 
  -1   8   3      764.22      737.75     28.95 o 
   0   8   3      438.19      430.92     21.06 o 
   1   8   3      174.63      167.63     13.31 o 
   2   8   3       39.56       26.50     15.68 o 
   3   8   3      407.05      428.06     24.82 o 
   4   8   3        1.59       -2.26     11.51 o 
   5   8   3      131.73      151.39     19.78 o 
   6   8   3      113.37      125.29     22.26 o 
   7   8   3        0.23        1.96     18.20 o 
  -9   9   3       58.70       26.22      9.99 o 
  -8   9   3       21.07        0.75     25.68 o 
  -7   9   3        0.24      -10.73      7.15 o 
  -6   9   3        2.87       -7.43      6.99 o 
  -5   9   3      140.03      142.59     16.17 o 
  -4   9   3       32.48       22.64     10.30 o 
  -3   9   3        1.05        2.03      8.80 o 
  -2   9   3        3.23        1.20      8.87 o 
  -1   9   3      594.22      576.74     26.25 o 
   0   9   3      273.86      269.00     17.90 o 
   1   9   3        3.11        4.36      7.29 o 
   2   9   3      826.19      735.35     21.46 o 
   3   9   3      406.67      359.17     23.39 o 
   4   9   3      413.06      373.09     24.97 o 
   5   9   3      639.99      629.91     33.77 o 
   6   9   3       12.26      -13.84     16.32 o 
  -8  10   3        0.63      -12.84      8.56 o 
  -7  10   3       22.23       33.88     27.04 o 
  -6  10   3       74.57       56.40     14.82 o 
  -5  10   3        6.28        2.71     10.45 o 
  -4  10   3      491.18      465.06     26.25 o 
  -3  10   3       91.41       85.43     14.14 o 
  -2  10   3      329.95      319.54     21.81 o 
  -1  10   3      493.47      452.65     23.91 o 
   0  10   3       25.93       11.13      9.02 o 
   1  10   3      457.89      432.20     22.56 o 
   2  10   3      180.17      194.63     19.78 o 
   3  10   3        3.38       -4.21     13.16 o 
   4  10   3       25.54       11.51     15.12 o 
   5  10   3       22.61       15.04     17.00 o 
  -8  11   3       73.82       76.31     22.07 o 
  -7  11   3       20.50       -0.15     13.31 o 
  -6  11   3       11.19      -11.28     11.43 o 
  -5  11   3       56.94       57.61     15.12 o 
  -4  11   3        4.11       -2.71     11.51 o 
  -3  11   3       29.23       29.86     12.78 o 
  -2  11   3        2.87       -9.10      9.63 o 
  -1  11   3       40.50       25.57     11.13 o 
   0  11   3      235.46      241.10     19.25 o 
   1  11   3      176.50      182.60     16.92 o 
   2  11   3        0.98      -19.74     13.16 o 
   3  11   3      733.81      657.58     33.09 o 
   4  11   3      200.79      204.48     23.31 o 
  -7  12   3        4.37      -19.18     12.78 o 
  -6  12   3       67.05       78.96     17.45 o 
  -5  12   3       46.37       40.69     15.72 o 
  -4  12   3       35.93       25.49     14.51 o 
  -3  12   3      362.39      336.91     25.42 o 
  -2  12   3        1.22      -11.96     10.60 o 
  -1  12   3       47.02       46.10     12.78 o 
   0  12   3      201.74      180.34     19.03 o 
   1  12   3        0.35      -16.39     13.99 o 
   2  12   3      226.92      233.51     22.86 o 
   3  12   3       14.37      -22.34     14.89 o 
  -5  13   3        4.76      -20.31     14.21 o 
  -4  13   3       24.23       20.68     15.64 o 
  -3  13   3       44.22       45.72     14.29 o 
  -2  13   3       13.25       -9.78     10.45 o 
  -1  13   3        2.68       -2.71     11.81 o 
   0  13   3        9.10        7.37     12.03 o 
   1  13   3      108.43      105.59     19.93 o 
   2  13   3       50.36       39.56     18.20 o 
  -3  14   3        4.42       -6.47     11.81 o 
  -2  14   3       76.53       47.00     15.27 o 
  -1  14   3       12.03      -11.73     11.88 o 
   0 -15   4       11.38        8.20     14.59 o 
   1 -15   4       45.81       56.55     16.85 o 
   2 -15   4        5.08       -9.78     15.19 o 
  -4 -14   4       80.56       84.38     13.69 o 
  -3 -14   4      434.82      416.70     21.96 o 
  -2 -14   4       29.99       14.97      9.70 o 
   0 -14   4      184.56      191.47     20.76 o 
   1 -14   4        5.19       -0.98     13.46 o 
   2 -14   4       12.22      -11.73     12.71 o 
   3 -14   4       37.02       33.32     15.57 o 
   4 -14   4        7.94       19.18     15.42 o 
  -5 -13   4        1.07       -0.45      9.17 o 
  -4 -13   4       96.36      113.03     14.14 o 
  -3 -13   4       24.43       13.69      9.40 o 
  -2 -13   4        8.47       12.11      8.35 o 
  -1 -13   4       46.28       46.30      7.89 o 
   0 -13   4        5.81       -1.80     11.21 o 
   1 -13   4        5.88        7.82     12.03 o 
   2 -13   4       47.24       69.26     15.94 o 
   3 -13   4        1.36       -2.18     12.03 o 
   4 -13   4       86.60      114.54     18.80 o 
   5 -13   4       18.87        7.67     14.66 o 
  -7 -12   4       14.39        4.21     10.83 o 
  -6 -12   4        0.77       -9.17      8.72 o 
  -5 -12   4      451.28      409.64     22.41 o 
  -4 -12   4      187.13      184.02     14.89 o 
  -3 -12   4       32.69       45.50      9.48 o 
  -2 -12   4      369.87      363.23     18.80 o 
  -1 -12   4      498.52      593.97     18.27 o 
   0 -12   4      181.79      214.71     10.95 o 
   1 -12   4      297.37      383.01     24.22 o 
   2 -12   4       17.84       23.54     11.73 o 
   3 -12   4       46.64       47.68     13.39 o 
   4 -12   4      114.77      155.97     19.03 o 
   5 -12   4       37.26       38.20     15.12 o 
   6 -12   4        2.57      -17.60     12.18 o 
  -7 -11   4      143.96      113.11     16.39 o 
  -6 -11   4      388.57      352.56     21.43 o 
  -5 -11   4      170.25      145.52     14.44 o 
  -4 -11   4        1.39       -0.53      7.22 o 
  -3 -11   4      123.39      121.45     12.33 o 
  -2 -11   4       87.16       92.11     10.72 o 
  -1 -11   4       15.88       27.74      6.02 o 
   0 -11   4       43.23       42.36      9.55 o 
   1 -11   4        5.20        2.80      4.92 o 
   2 -11   4       13.68        8.50     10.23 o 
   3 -11   4      188.50      191.47     18.05 o 
   4 -11   4       16.40       29.03     12.56 o 
   5 -11   4      102.33       92.65     16.85 o 
   6 -11   4       96.51       97.92     18.05 o 
   7 -11   4        9.35        3.61     13.84 o 
  -8 -10   4        9.58        8.09      8.73 o 
  -7 -10   4        3.27       -2.03      9.70 o 
  -6 -10   4      111.73      123.11     14.29 o 
  -5 -10   4        1.00        0.53      6.99 o 
  -4 -10   4      518.24      480.93     21.73 o 
  -3 -10   4      204.44      190.42     13.24 o 
  -2 -10   4      958.29     1023.57     24.41 o 
  -1 -10   4     3910.28     4325.38     79.67 o 
   0 -10   4      265.34      299.45     11.30 o 
   1 -10   4      129.76      140.19      7.78 o 
   2 -10   4      882.22      847.60     20.85 o 
   3 -10   4      106.94      133.56     15.64 o 
   4 -10   4       23.37       10.83     10.68 o 
   5 -10   4      109.86      118.30     16.77 o 
   6 -10   4       32.55       37.83     13.69 o 
   7 -10   4       90.49       93.78     17.97 o 
  -9  -9   4       28.76       10.10      9.50 o 
  -8  -9   4      272.55      247.33     15.57 o 
  -7  -9   4      371.05      379.96     16.98 o 
  -6  -9   4      372.38      376.67     24.93 o 
  -5  -9   4     1306.01     1291.57     35.72 o 
  -4  -9   4      439.67      429.72     19.93 o 
  -3  -9   4        3.10       -7.22      4.81 o 
  -2  -9   4     1094.78     1122.25     25.26 o 
  -1  -9   4      297.81      285.82     14.74 o 
   0  -9   4      128.19      146.77      8.76 o 
   1  -9   4      181.37      162.39      7.56 o 
   2  -9   4       15.64        9.99      4.16 o 
   3  -9   4        6.86        7.90      8.35 o 
   4  -9   4       65.57       60.76     11.96 o 
   5  -9   4       24.04       23.31     11.51 o 
   6  -9   4      150.09      159.58     17.67 o 
   7  -9   4        1.68      -11.58     11.73 o 
   8  -9   4       10.43        4.44     14.29 o 
  -9  -8   4       85.14      110.17     18.20 o 
  -8  -8   4      239.85      213.96     22.94 o 
  -7  -8   4      183.00      191.32     20.31 o 
  -6  -8   4       19.15       17.80      7.45 o 
  -5  -8   4      144.14      145.47      9.73 o 
  -4  -8   4        0.41       -5.23      7.29 o 
  -3  -8   4      956.16      976.05     24.01 o 
  -2  -8   4     4469.60     4599.19     82.64 o 
  -1  -8   4      338.48      416.06     12.19 o 
   0  -8   4     1123.45     1129.41     24.26 o 
   1  -8   4       35.13       40.42      4.42 o 
   2  -8   4      113.93      115.32      6.44 o 
   3  -8   4      872.41      870.41     33.54 o 
   4  -8   4      154.55      135.29     15.19 o 
   5  -8   4        7.05       19.78     10.08 o 
   6  -8   4      215.20      213.20     18.80 o 
   7  -8   4      192.22      193.88     18.88 o 
   8  -8   4       19.65       14.74     13.69 o 
 -10  -7   4       83.97       80.09     19.33 o 
  -9  -7   4      371.36      334.58     25.64 o 
  -8  -7   4        2.67       -8.27     11.13 o 
  -7  -7   4       97.06      138.38     15.49 o 
  -6  -7   4     1157.15     1115.40     27.01 o 
  -5  -7   4      458.33      469.88     14.78 o 
  -4  -7   4     2368.03     2593.82     49.52 o 
  -3  -7   4      503.70      512.01     10.99 o 
  -2  -7   4       13.07       13.44      3.10 o 
  -1  -7   4     1151.13     1171.30     24.49 o 
   0  -7   4      206.65      194.69     13.31 o 
   1  -7   4      132.26      122.89      6.06 o 
   2  -7   4      264.22      234.96     15.60 o 
   3  -7   4      148.52      139.58     13.01 o 
   4  -7   4       85.06       95.06     12.78 o 
   5  -7   4      632.53      607.72     27.68 o 
   6  -7   4      235.15      235.91     18.50 o 
   7  -7   4       60.58       50.09     12.71 o 
   8  -7   4       90.36       97.54     16.77 o 
 -10  -6   4      299.53      286.00     26.25 o 
  -9  -6   4        3.30      -13.54     12.56 o 
  -8  -6   4        6.95       13.46     10.98 o 
  -7  -6   4      343.42      346.92     21.66 o 
  -6  -6   4      187.45      162.21     15.19 o 
  -5  -6   4       40.04       47.58      6.03 o 
  -4  -6   4      252.80      264.88      9.87 o 
  -3  -6   4       71.47       75.29      4.22 o 
  -2  -6   4      370.12      429.48      8.93 o 
  -1  -6   4      387.28      396.82     10.69 o 
   0  -6   4      126.68      158.95      8.46 o 
   1  -6   4     4256.75     4467.13     79.08 o 
   2  -6   4       66.91       50.82      4.10 o 
   3  -6   4      112.82      133.26     11.81 o 
   4  -6   4     1652.47     1606.28     50.99 o 
   5  -6   4      237.38      222.83     17.15 o 
   6  -6   4       99.81      113.86     13.84 o 
   7  -6   4       23.01        9.55     10.75 o 
   8  -6   4      109.00      104.83     15.94 o 
 -10  -5   4        2.91       -2.78     13.91 o 
  -9  -5   4       30.95        8.50     12.63 o 
  -8  -5   4      242.74      217.34     19.63 o 
  -7  -5   4        3.72       -7.45      7.75 o 
  -6  -5   4      708.46      716.84     27.22 o 
  -5  -5   4     2820.69     2852.97     53.72 o 
  -4  -5   4       83.29       93.89      5.80 o 
  -3  -5   4       50.85       66.09      3.53 o 
  -2  -5   4       72.91       90.53      5.02 o 
  -1  -5   4      792.72      799.22     17.02 o 
   0  -5   4     2224.90     2230.82     40.99 o 
   1  -5   4       98.69       89.45      4.93 o 
   2  -5   4      361.01      332.40     16.17 o 
   3  -5   4       57.35       51.71      4.52 o 
   4  -5   4      684.24      648.28     16.83 o 
   5  -5   4      211.08      217.42     10.56 o 
   6  -5   4      108.10      116.86      9.84 o 
   7  -5   4       68.73       51.44      8.83 o 
 -11  -4   4      110.77       88.29     19.40 o 
 -10  -4   4       21.16      -14.14     12.71 o 
  -9  -4   4      252.07      222.00     20.23 o 
  -8  -4   4      190.71      181.99     18.35 o 
  -7  -4   4        3.33       -0.60      7.45 o 
  -6  -4   4      592.37      590.35     23.91 o 
  -5  -4   4        5.33        3.55      3.56 o 
  -4  -4   4      512.80      566.39     13.91 o 
  -3  -4   4       11.66       16.28      2.05 o 
  -2  -4   4       81.29       77.88      3.17 o 
  -1  -4   4       79.83       87.86      6.54 o 
   0  -4   4     9710.55     9100.18    155.12 o 
   1  -4   4     5045.72     5200.26     90.65 o 
   2  -4   4     4725.26     4511.95     81.07 o 
   3  -4   4       81.94      105.23      6.51 o 
   4  -4   4      299.17      290.42     10.49 o 
   5  -4   4     1468.67     1457.70     42.23 o 
   6  -4   4      431.63      430.42     15.29 o 
   7  -4   4      187.58      165.66     11.70 o 
   8  -4   4        0.40       -6.24     11.43 o 
   9  -4   4       89.87       75.58     16.39 o 
 -11  -3   4       48.15       46.78     17.07 o 
 -10  -3   4      193.35      182.52     20.00 o 
  -9  -3   4       52.98       54.97     13.16 o 
  -8  -3   4       36.80       29.18     10.23 o 
  -7  -3   4     1546.23     1554.69     47.90 o 
  -6  -3   4      841.07      814.31     28.35 o 
  -5  -3   4     3498.52     3658.29    121.38 o 
  -4  -3   4       15.52       21.95      3.40 o 
  -3  -3   4     4596.21     4663.70     66.53 o 
  -2  -3   4      572.41      861.10     13.88 o 
  -1  -3   4     4545.77     4113.46    130.67 o 
   0  -3   4       23.98       14.81      2.28 o 
   1  -3   4      506.99      515.45     18.88 o 
   2  -3   4      166.39      141.08     13.80 o 
   3  -3   4      758.29      683.95     38.32 o 
   4  -3   4       15.33       11.71      4.08 o 
   5  -3   4      595.94      554.78     16.22 o 
   6  -3   4        3.68       -6.06      6.22 o 
   7  -3   4      299.35      289.08     20.83 o 
   8  -3   4        0.63       -6.69     11.88 o 
   9  -3   4       68.01       67.38     15.12 o 
 -11  -2   4       79.64       61.74     16.92 o 
 -10  -2   4      171.59      172.89     19.18 o 
  -9  -2   4      170.40      176.20     18.95 o 
  -8  -2   4      690.95      670.82     28.88 o 
  -7  -2   4        5.06       -3.76      6.69 o 
  -6  -2   4       38.02       45.72      7.97 o 
  -5  -2   4      670.53      672.46     15.98 o 
  -4  -2   4      381.64      422.49     10.76 o 
  -3  -2   4      581.42      625.40     10.85 o 
  -2  -2   4      175.22      155.58      4.00 o 
  -1  -2   4      970.06      838.16     16.83 o 
   0  -2   4     4764.21     4619.49     80.41 o 
   1  -2   4     2161.18     1809.06     34.30 o 
   2  -2   4     1319.56     1208.20     34.14 o 
   3  -2   4      151.92      151.40      9.74 o 
   4  -2   4        9.78       13.56      4.96 o 
   5  -2   4      882.45      902.71     22.07 o 
   6  -2   4     2447.76     2266.99     46.88 o 
   7  -2   4      277.95      258.63     19.93 o 
   8  -2   4      127.36      123.48     17.45 o 
   9  -2   4        6.38       -5.26     13.91 o 
 -11  -1   4       45.02       50.69     16.62 o 
 -10  -1   4        9.24        2.03     12.11 o 
  -9  -1   4      337.81      397.83     23.99 o 
  -8  -1   4        4.18       -9.78      8.12 o 
  -7  -1   4      248.24      262.69     16.24 o 
  -6  -1   4     4905.49     5097.03     90.15 o 
  -5  -1   4      155.38      180.92      8.15 o 
  -4  -1   4      436.25      525.11      9.70 o 
  -3  -1   4     2210.79     2320.87     33.96 o 
  -2  -1   4       65.79       82.17      3.59 o 
  -1  -1   4     9136.57     9446.74    160.35 o 
   0  -1   4     3427.83     2840.90     74.45 o 
   1  -1   4     2132.26     2039.23     89.57 o 
   2  -1   4       73.46       75.00      5.50 o 
   3  -1   4      301.25      263.60      9.54 o 
   4  -1   4       71.78       67.75      8.01 o 
   5  -1   4        3.46       14.24      8.65 o 
   6  -1   4      652.26      624.80     18.80 o 
   7  -1   4        0.18      -11.28     10.53 o 
   8  -1   4       32.25       17.30     13.46 o 
   9  -1   4       14.45        0.68     14.51 o 
 -11   0   4       17.43       17.00     15.19 o 
 -10   0   4      415.25      458.14     26.55 o 
  -9   0   4      868.13      896.36     36.02 o 
  -8   0   4      219.64      206.28     17.97 o 
  -7   0   4     1442.19     1534.93     31.64 o 
  -6   0   4      176.16      215.31      6.66 o 
  -5   0   4     1941.68     1970.78     30.09 o 
  -4   0   4        4.69        7.27      1.75 o 
  -3   0   4      362.30      332.29      5.94 o 
  -2   0   4     2990.74     2646.72     38.21 o 
  -1   0   4      670.09      608.85     19.55 o 
   0   0   4       18.83       22.19      4.44 o 
   1   0   4      601.79      658.19     15.44 o 
   2   0   4     1276.30     1143.07     24.38 o 
   3   0   4      522.65      557.46     19.85 o 
   4   0   4     3495.88     3417.38    103.14 o 
   5   0   4      114.96      133.46      8.74 o 
   6   0   4      663.22      677.51     29.56 o 
   7   0   4      867.65      866.95     35.95 o 
   8   0   4       88.51       97.69     17.30 o 
   9   0   4      148.24      120.78     20.00 o 
 -11   1   4       18.01       26.10     15.12 o 
 -10   1   4       67.41      112.73     16.32 o 
  -9   1   4       94.70      112.51     15.19 o 
  -8   1   4      398.28      424.30     22.34 o 
  -7   1   4      190.49      230.65     15.57 o 
  -6   1   4        4.56        1.78      2.61 o 
  -5   1   4     2013.11     2108.41     32.10 o 
  -4   1   4      457.83      471.62      8.91 o 
  -3   1   4     6183.27     6101.75     85.91 o 
  -2   1   4      870.00     1022.99     19.32 o 
  -1   1   4     1918.07     1878.89     50.69 o 
   0   1   4      253.75      337.36     13.61 o 
   1   1   4     5297.15     5206.67    132.28 o 
   2   1   4     1619.87     1630.05     33.08 o 
   3   1   4      748.45      779.32     24.37 o 
   4   1   4      486.28      458.33     14.61 o 
   5   1   4       22.57       21.54      5.24 o 
   6   1   4       11.90        6.02     10.83 o 
   7   1   4       25.53       33.16     13.69 o 
   8   1   4      176.75      187.48     22.26 o 
   9   1   4        0.16        0.30     15.94 o 
 -10   2   4      127.15       98.07     16.39 o 
  -9   2   4      122.02      140.48     16.24 o 
  -8   2   4      625.40      631.94     27.30 o 
  -7   2   4      148.66      170.57     15.15 o 
  -6   2   4      635.34      737.40     18.48 o 
  -5   2   4      136.64      115.24      4.33 o 
  -4   2   4      433.74      440.90     11.88 o 
  -3   2   4      476.76      467.59     11.96 o 
  -2   2   4      250.33      194.77      8.12 o 
  -1   2   4      137.53      118.66      5.98 o 
   0   2   4      696.24      652.69     21.66 o 
   1   2   4      196.94      196.81     10.98 o 
   2   2   4      937.13      974.93     28.24 o 
   3   2   4      268.26      284.05     10.95 o 
   4   2   4      370.09      356.80     14.97 o 
   5   2   4     1414.13     1505.88     49.86 o 
   6   2   4       47.59       46.48     13.01 o 
   7   2   4       70.57       86.94     17.00 o 
   8   2   4      953.10      964.11     43.47 o 
 -11   3   4       25.75       25.72     16.02 o 
 -10   3   4        0.88        8.95     12.94 o 
  -9   3   4       10.47        8.65     11.88 o 
  -8   3   4       46.31       35.27     10.83 o 
  -7   3   4      579.78      615.88     17.92 o 
  -6   3   4      412.76      430.99     13.64 o 
  -5   3   4        0.73        3.34      3.74 o 
  -4   3   4     3864.22     3864.80     71.01 o 
  -3   3   4     1921.72     1721.80     62.08 o 
  -2   3   4       33.82       25.79      5.04 o 
  -1   3   4      602.40      692.78     23.16 o 
   0   3   4      548.10      536.36     14.33 o 
   1   3   4      962.08      794.99     19.31 o 
   2   3   4     6717.87     6906.87    123.98 o 
   3   3   4        3.64        1.49      4.04 o 
   4   3   4       84.54       72.01      7.62 o 
   5   3   4      303.82      326.01     22.71 o 
   6   3   4       66.96       68.36     15.94 o 
   7   3   4        0.08      -19.93     13.99 o 
   8   3   4       37.85        9.78     17.60 o 
 -11   4   4       15.64        3.68     15.64 o 
 -10   4   4      188.22      164.85     19.48 o 
  -9   4   4       83.81       83.18     14.51 o 
  -8   4   4       46.88       45.20      8.19 o 
  -7   4   4      568.57      582.06     17.75 o 
  -6   4   4      444.04      485.23     15.12 o 
  -5   4   4     2122.91     2220.28     44.30 o 
  -4   4   4     4145.94     4004.37     74.35 o 
  -3   4   4     3475.63     3260.03     61.01 o 
  -2   4   4      300.03      272.09     13.61 o 
  -1   4   4     1296.38     1297.72     38.65 o 
   0   4   4       74.08       80.24      8.12 o 
   1   4   4     1566.48     1633.14     35.04 o 
   2   4   4       16.51       17.42      6.00 o 
   3   4   4      725.73      698.05     15.87 o 
   4   4   4        7.93       -1.29      3.34 o 
   5   4   4       68.74       67.83     13.91 o 
   6   4   4     1684.69     1847.91     62.95 o 
   7   4   4      189.61      217.56     24.37 o 
   8   4   4        1.23       -2.56     17.45 o 
 -11   5   4        1.22        2.93     15.94 o 
 -10   5   4        3.20       -5.26     13.46 o 
  -9   5   4        1.45       -4.51     10.68 o 
  -8   5   4        7.36        2.90      6.97 o 
  -7   5   4      141.57      147.52     10.65 o 
  -6   5   4      248.76      276.63     12.04 o 
  -5   5   4     1112.11     1131.81     26.36 o 
  -4   5   4       13.68       18.84      5.04 o 
  -3   5   4     1749.12     1675.92     50.31 o 
  -2   5   4      939.78      883.19     30.01 o 
  -1   5   4      182.49      155.60     11.66 o 
   0   5   4     2125.49     2227.01     62.42 o 
   1   5   4      111.58      125.06     10.15 o 
   2   5   4      223.27      208.08     17.67 o 
   3   5   4     2541.11     2717.56     58.85 o 
   4   5   4      927.74      955.01     37.83 o 
   5   5   4      133.94      154.92     18.50 o 
   6   5   4      184.40      199.82     23.91 o 
   7   5   4       17.67       -5.11     16.62 o 
   8   5   4        7.08      -27.86     18.58 o 
 -10   6   4       54.06       35.42     15.27 o 
  -9   6   4      112.10       92.73     16.02 o 
  -8   6   4      165.09      160.38     12.48 o 
  -7   6   4      163.78      172.31     16.81 o 
  -6   6   4      571.04      629.91     19.11 o 
  -5   6   4      998.34      988.55     24.73 o 
  -4   6   4      344.33      374.48     13.64 o 
  -3   6   4       49.21       54.82      9.40 o 
  -2   6   4       32.27       40.31      8.05 o 
  -1   6   4      584.14      569.59     23.31 o 
   0   6   4      383.33      362.71     17.45 o 
   1   6   4       65.25       81.30      9.40 o 
   2   6   4      787.66      797.24     20.95 o 
   3   6   4      113.23      116.46     10.19 o 
   4   6   4        5.41       -3.38     11.05 o 
   5   6   4      347.00      361.73     26.62 o 
   6   6   4        8.47       -1.65     15.79 o 
   7   6   4      548.92      588.40     36.93 o 
 -10   7   4        9.87       -4.29     14.51 o 
  -9   7   4        0.80      -13.37      8.91 o 
  -8   7   4        0.18      -10.76      7.18 o 
  -7   7   4        3.97       -6.84      6.83 o 
  -6   7   4       40.25       34.92      7.62 o 
  -5   7   4       62.08       64.94      8.05 o 
  -4   7   4      731.76      721.36     30.31 o 
  -3   7   4       12.41        8.80      7.90 o 
  -2   7   4      417.26      417.98     21.73 o 
  -1   7   4      891.88      939.82     33.77 o 
   0   7   4      112.79      103.10     11.73 o 
   1   7   4     1047.21     1102.56     37.08 o 
   2   7   4       49.50       75.35     20.34 o 
   3   7   4      340.62      318.47     13.71 o 
   4   7   4      425.63      404.07     25.87 o 
   5   7   4       69.51       72.05     17.37 o 
   6   7   4        8.52      -23.46     15.64 o 
   7   7   4        2.24      -19.70     18.35 o 
  -9   8   4        3.75       -8.51     11.92 o 
  -8   8   4      102.04       88.99     10.87 o 
  -7   8   4      107.42      121.04     11.21 o 
  -6   8   4      320.77      312.52     14.80 o 
  -5   8   4        5.17       -0.23      9.70 o 
  -4   8   4       62.26       67.98     11.73 o 
  -3   8   4      202.19      199.89     17.37 o 
  -2   8   4      225.83      221.40     17.52 o 
  -1   8   4       96.96      104.53     13.01 o 
   0   8   4       27.07       17.52      8.50 o 
   1   8   4       34.52       32.71      8.65 o 
   2   8   4      194.84      183.02     11.58 o 
   3   8   4      350.93      328.57     22.71 o 
   4   8   4        2.54       -9.33     12.26 o 
   5   8   4       46.29       68.89     17.67 o 
   6   8   4      171.57      169.28     24.67 o 
  -9   9   4        1.44       -8.89     14.14 o 
  -8   9   4       44.38       35.03     10.15 o 
  -7   9   4        0.69       -7.37      7.97 o 
  -6   9   4       68.29       76.79     11.05 o 
  -5   9   4       15.45       13.39     10.75 o 
  -4   9   4       63.65       45.27     12.26 o 
  -3   9   4      185.91      169.81     17.15 o 
  -2   9   4       19.47       19.85     10.23 o 
  -1   9   4      151.61      147.47     15.72 o 
   0   9   4      355.34      351.73     20.15 o 
   1   9   4      353.90      379.55     21.51 o 
   2   9   4      419.15      411.47     16.51 o 
   3   9   4       54.86       40.23     14.82 o 
   4   9   4       84.19       44.07     16.09 o 
   5   9   4      383.34      352.41     27.60 o 
  -8  10   4        3.47        9.28      9.44 o 
  -7  10   4       59.51       59.50     16.39 o 
  -6  10   4       74.19       70.99     15.72 o 
  -5  10   4      135.44      126.57     17.45 o 
  -4  10   4       25.34       10.38     12.78 o 
  -3  10   4       68.05       64.00     13.24 o 
  -2  10   4      169.44      150.18     16.85 o 
  -1  10   4        4.99       -1.43      9.70 o 
   0  10   4        3.93        1.88      8.95 o 
   1  10   4       31.77       31.51     11.36 o 
   2  10   4       21.58       22.79     14.66 o 
   3  10   4        3.43       -7.45     14.29 o 
   4  10   4      140.17      125.44     20.68 o 
   5  10   4       32.64       17.75     16.85 o 
  -7  11   4       97.29      110.55     19.33 o 
  -6  11   4       19.15       19.78     14.06 o 
  -5  11   4        0.01       -2.86     12.63 o 
  -4  11   4       35.89       18.88     12.11 o 
  -3  11   4        0.46       -3.01     10.83 o 
  -2  11   4       52.86       45.72     13.31 o 
  -1  11   4       42.09       44.45     12.48 o 
   0  11   4      227.99      227.72     19.63 o 
   1  11   4      251.91      270.96     20.53 o 
   2  11   4      330.97      326.31     25.19 o 
   3  11   4      319.05      242.76     23.91 o 
   4  11   4       96.57       80.17     19.63 o 
  -6  12   4       40.19       35.42     16.32 o 
  -5  12   4       38.62       16.85     15.94 o 
  -4  12   4      130.78      121.53     17.37 o 
  -3  12   4       18.44       15.04     12.86 o 
  -2  12   4       11.77        6.62     11.81 o 
  -1  12   4      167.46      189.44     20.23 o 
   0  12   4        8.13       -0.53     10.90 o 
   1  12   4       39.72       46.93     17.52 o 
   2  12   4       78.37       94.53     19.93 o 
  -5  13   4        8.77       -6.92     11.81 o 
  -4  13   4        5.54       11.28     13.24 o 
  -3  13   4       12.11        6.32     12.86 o 
  -2  13   4       21.51        2.41     12.56 o 
  -1  13   4       41.19       33.77     14.44 o 
   0  13   4       85.86       79.49     15.94 o 
  -2 -15   5       32.72       32.64     10.98 o 
   0 -15   5       51.61       36.70     16.24 o 
   1 -15   5       89.34      148.00     21.36 o 
   2 -15   5       38.81       33.32     16.54 o 
  -4 -14   5      434.39      434.90     23.31 o 
  -3 -14   5      272.39      267.58     18.42 o 
  -2 -14   5        0.59       -2.41      8.50 o 
  -1 -14   5       95.84      109.80     13.16 o 
   0 -14   5       80.31       94.08     17.15 o 
   1 -14   5       38.39       39.11     15.19 o 
   2 -14   5       23.90       37.90     16.17 o 
   3 -14   5       16.16       21.06     16.09 o 
   4 -14   5       18.06       20.61     15.72 o 
  -6 -13   5       27.69       21.36     10.90 o 
  -5 -13   5       17.00       24.14     10.45 o 
  -4 -13   5        0.37       -5.04      8.50 o 
  -3 -13   5        9.41        0.08      8.12 o 
  -2 -13   5        0.40       -4.96      7.14 o 
  -1 -13   5        9.27        7.08      6.48 o 
   0 -13   5       74.48       88.10      8.93 o 
   1 -13   5      165.69      202.82     20.46 o 
   2 -13   5      162.37      192.97     20.15 o 
   3 -13   5       20.03       33.09     13.99 o 
   4 -13   5       46.52       51.82     16.09 o 
   5 -13   5       12.33      -12.03     13.91 o 
  -7 -12   5       32.30       19.93     11.58 o 
  -6 -12   5      105.32       90.32     14.29 o 
  -5 -12   5      802.47      800.17     32.34 o 
  -4 -12   5       18.29        8.50      8.27 o 
  -3 -12   5        6.54        1.65      7.75 o 
  -2 -12   5      306.22      330.15     18.05 o 
  -1 -12   5       64.75       80.55     12.78 o 
   0 -12   5      310.51      367.55     13.78 o 
   1 -12   5       36.91       48.58     13.09 o 
   2 -12   5        7.38        4.74     10.98 o 
   3 -12   5       71.92      113.71     16.77 o 
   4 -12   5        3.50       -1.20     12.03 o 
   5 -12   5        6.31       -1.13     13.84 o 
   6 -12   5       17.05       10.60     14.74 o 
  -7 -11   5       23.36       13.31     10.38 o 
  -6 -11   5      474.55      467.47     24.29 o 
  -5 -11   5        3.21       -2.03      7.90 o 
  -4 -11   5        1.07        0.90      6.92 o 
  -3 -11   5       51.31       47.90      9.63 o 
  -2 -11   5      167.50      185.57     13.95 o 
  -1 -11   5       14.27       21.55      5.85 o 
   0 -11   5        1.91        0.31      4.74 o 
   1 -11   5       32.48       40.59      6.22 o 
   2 -11   5      651.93      748.81     33.54 o 
   3 -11   5       68.19       83.18     14.59 o 
   4 -11   5       11.35       12.11     11.81 o 
   5 -11   5      127.11      156.27     19.78 o 
   6 -11   5      101.53       93.03     18.65 o 
  -8 -10   5       12.01        3.16     10.90 o 
  -7 -10   5      224.71      210.72     17.75 o 
  -6 -10   5       55.49       31.21      9.93 o 
  -5 -10   5       39.80       39.26      9.25 o 
  -4 -10   5      706.38      768.81     28.88 o 
  -3 -10   5      189.09      151.31     12.18 o 
  -2 -10   5     2298.72     2617.39     51.21 o 
  -1 -10   5     1589.07     1662.31     39.11 o 
   0 -10   5       75.74       91.78      7.38 o 
   1 -10   5      351.48      348.51     12.00 o 
   2 -10   5        6.12        8.75      4.99 o 
   3 -10   5        8.76       -0.30      9.25 o 
   4 -10   5      188.55      182.90     17.97 o 
   5 -10   5       41.49       25.49     12.33 o 
   6 -10   5       10.74        4.51     12.48 o 
   7 -10   5       13.12       11.43     14.14 o 
  -9  -9   5       25.25       29.03      9.91 o 
  -8  -9   5      558.48      571.66     20.54 o 
  -7  -9   5      232.86      223.05     17.15 o 
  -6  -9   5       30.00       30.08      9.25 o 
  -5  -9   5      319.11      288.93     17.07 o 
  -4  -9   5        9.08        1.73      6.32 o 
  -3  -9   5       82.95      102.15     11.32 o 
  -2  -9   5       10.03       14.51      4.57 o 
  -1  -9   5       24.51       24.84      7.41 o 
   0  -9   5       85.41       92.15      6.43 o 
   1  -9   5        4.23        1.56      3.83 o 
   2  -9   5       24.65       26.95      5.11 o 
   3  -9   5     1147.76     1191.98     43.09 o 
   4  -9   5      338.78      343.68     22.03 o 
   5  -9   5      215.97      192.75     18.35 o 
   6  -9   5       53.16       59.34     14.21 o 
   7  -9   5        2.42       -3.76     12.86 o 
  -9  -8   5        4.74        6.42      8.51 o 
  -8  -8   5       56.31       40.22      8.85 o 
  -7  -8   5        0.82       -6.04      5.81 o 
  -6  -8   5      476.34      457.35     15.80 o 
  -5  -8   5       23.01       15.08      5.39 o 
  -4  -8   5       12.85       19.40      6.69 o 
  -3  -8   5    10990.59    11646.49    199.97 o 
  -2  -8   5      359.20      457.93     29.97 o 
  -1  -8   5     1360.96     1416.65     29.33 o 
   0  -8   5     2312.61     2292.36     44.02 o 
   1  -8   5        7.22        3.25      3.44 o 
   2  -8   5      362.62      359.18     23.99 o 
   3  -8   5       79.95       82.42     12.11 o 
   4  -8   5       10.60       13.91      9.70 o 
   5  -8   5      129.82      132.06     15.87 o 
   6  -8   5      103.30      113.48     16.09 o 
   7  -8   5        1.16        1.20     12.33 o 
   8  -8   5       19.48       22.94     14.44 o 
 -10  -7   5       98.27       93.38     16.73 o 
  -9  -7   5      558.16      513.37     19.54 o 
  -8  -7   5      142.86      142.40     10.92 o 
  -7  -7   5      659.98      592.54     18.99 o 
  -6  -7   5      385.51      380.67     13.97 o 
  -5  -7   5        2.71        0.80      4.40 o 
  -4  -7   5     1183.32     1227.27     45.20 o 
  -3  -7   5      919.39      932.52     20.79 o 
  -2  -7   5        0.09       -0.71      2.92 o 
  -1  -7   5        2.07        3.62      2.81 o 
   0  -7   5        1.11        0.78      2.75 o 
   1  -7   5      205.94      201.49      7.90 o 
   2  -7   5      169.11      171.56     10.79 o 
   3  -7   5       45.85       48.28     10.68 o 
   4  -7   5     3486.53     3540.53     99.95 o 
   5  -7   5       12.70       11.21      9.78 o 
   6  -7   5       39.01       51.97     12.71 o 
   7  -7   5       81.65       66.78     15.04 o 
   8  -7   5        5.21        5.94     13.09 o 
 -10  -6   5       14.75       16.39      8.55 o 
  -9  -6   5        0.12       -7.42      6.51 o 
  -8  -6   5       16.41       18.88      7.01 o 
  -7  -6   5      175.86      178.67     11.21 o 
  -6  -6   5        4.39        1.12      4.73 o 
  -5  -6   5      747.65      841.48     20.26 o 
  -4  -6   5      514.33      513.82     13.61 o 
  -3  -6   5      401.23      406.53      8.88 o 
  -2  -6   5     8738.30     9535.45    163.53 o 
  -1  -6   5      115.24      114.41      5.68 o 
   0  -6   5      630.39      718.08     16.45 o 
   1  -6   5     3519.44     3399.84     61.94 o 
   2  -6   5      294.96      238.17     14.14 o 
   3  -6   5      785.60      724.06     28.50 o 
   4  -6   5       78.39       80.62     11.58 o 
   5  -6   5        4.93       10.38      9.25 o 
   6  -6   5      116.63       91.15     14.59 o 
   7  -6   5      119.30      130.10     16.77 o 
 -10  -5   5      176.37      168.99     12.50 o 
  -9  -5   5       87.56       78.45     17.56 o 
  -8  -5   5      490.09      494.07     17.08 o 
  -7  -5   5      236.10      196.97     17.52 o 
  -6  -5   5      470.48      477.00     14.54 o 
  -5  -5   5     3538.06     3834.52     69.67 o 
  -4  -5   5      430.45      525.76     13.34 o 
  -3  -5   5      242.02      297.51      6.96 o 
  -2  -5   5        2.17        3.44      2.27 o 
  -1  -5   5        1.24        9.17      7.18 o 
   0  -5   5        2.48        0.68      2.20 o 
   1  -5   5        5.13       10.81      3.12 o 
   2  -5   5     1064.82     1008.80     26.77 o 
   3  -5   5     1351.58     1259.09     50.16 o 
   4  -5   5      202.55      220.27     15.64 o 
   5  -5   5      307.06      289.01     17.97 o 
   6  -5   5      135.01      131.23     14.82 o 
   7  -5   5       42.63       31.44     12.86 o 
 -11  -4   5        5.72       -5.34     14.36 o 
 -10  -4   5        8.84        8.80     10.38 o 
  -9  -4   5      121.74      127.88     15.04 o 
  -8  -4   5        6.11       -0.84      5.42 o 
  -7  -4   5        5.19       13.98      5.10 o 
  -6  -4   5      494.21      497.74     19.44 o 
  -5  -4   5       63.47       65.88      5.40 o 
  -4  -4   5      217.56      230.19      8.00 o 
  -3  -4   5       81.29       81.46      3.62 o 
  -2  -4   5      569.95      564.64     13.01 o 
  -1  -4   5    13589.42    14024.94    239.26 o 
   0  -4   5      815.16      784.55     43.58 o 
   1  -4   5     1044.68     1075.75     27.49 o 
   2  -4   5     7439.03     7015.67    306.23 o 
   3  -4   5     1018.48      948.59     25.19 o 
   4  -4   5      112.51      123.19      8.53 o 
   5  -4   5      195.69      189.30     10.33 o 
   6  -4   5        0.36        1.23      6.00 o 
   7  -4   5       40.89       32.93      8.64 o 
 -11  -3   5        3.91       -1.28     13.54 o 
 -10  -3   5       74.67       73.62     14.89 o 
  -9  -3   5      336.64      321.25     13.98 o 
  -8  -3   5       48.56       35.19      6.68 o 
  -7  -3   5      217.73      235.17     21.43 o 
  -6  -3   5       74.75       87.44      8.20 o 
  -5  -3   5      307.24      317.50     10.04 o 
  -4  -3   5     3108.69     3403.07     60.65 o 
  -3  -3   5       80.26      107.42      3.98 o 
  -2  -3   5       99.11      120.11      3.71 o 
  -1  -3   5     2435.73     2304.72     42.20 o 
   0  -3   5      695.27      642.48     60.61 o 
   1  -3   5      113.28      108.49      5.31 o 
   2  -3   5        5.38        2.38      2.95 o 
   3  -3   5      819.48      743.63     23.50 o 
   4  -3   5      812.58      726.65     18.75 o 
   5  -3   5      168.13      146.48      9.73 o 
   6  -3   5     1205.44     1151.36     31.32 o 
   7  -3   5      360.47      383.31     23.24 o 
   8  -3   5        5.25      -19.03     12.71 o 
 -11  -2   5       90.93       80.39     16.92 o 
 -10  -2   5        5.58       -6.62     11.36 o 
  -9  -2   5       32.24       44.90      7.41 o 
  -8  -2   5        5.23        2.00      5.17 o 
  -7  -2   5       41.72       49.41     11.13 o 
  -6  -2   5      680.57      704.84     17.22 o 
  -5  -2   5     1738.41     1766.22     33.98 o 
  -4  -2   5      121.93      106.70      6.41 o 
  -3  -2   5      267.71      309.87      6.71 o 
  -2  -2   5     1997.93     1831.34     27.43 o 
  -1  -2   5      695.65      637.32     14.25 o 
   0  -2   5     8875.24     9827.42    244.86 o 
   1  -2   5     4755.13     4104.77     74.36 o 
   2  -2   5        5.65       -0.10      2.67 o 
   3  -2   5     3026.10     2849.81     62.80 o 
   4  -2   5      470.06      433.24     17.22 o 
   5  -2   5      248.51      207.78     23.35 o 
   6  -2   5      361.26      330.60     13.91 o 
   7  -2   5        5.58        2.26     10.68 o 
   8  -2   5        2.68       -8.05     12.94 o 
 -11  -1   5      110.54      104.01     17.75 o 
 -10  -1   5       72.06       64.98     14.51 o 
  -9  -1   5      141.62      150.11     16.09 o 
  -8  -1   5      165.16      170.93     16.54 o 
  -7  -1   5      670.08      728.54     22.90 o 
  -6  -1   5      787.54      854.48     19.48 o 
  -5  -1   5       55.03       51.10      3.37 o 
  -4  -1   5      982.57     1149.37     16.44 o 
  -3  -1   5     2736.83     2854.71     41.55 o 
  -2  -1   5     2910.58     2506.31     36.81 o 
  -1  -1   5     1446.56     1304.66     25.42 o 
   0  -1   5      350.58      340.90     14.97 o 
   1  -1   5      705.79      633.64     15.43 o 
   2  -1   5       35.77       39.09      4.53 o 
   3  -1   5       11.30        3.46      3.67 o 
   4  -1   5      326.14      275.08     21.62 o 
   5  -1   5     2024.80     1990.66     42.03 o 
   6  -1   5       46.15       41.42      7.48 o 
   7  -1   5        3.61       -8.05     11.21 o 
   8  -1   5      283.25      265.39     23.84 o 
 -11   0   5      107.97      107.62     17.82 o 
 -10   0   5      464.18      530.11     28.13 o 
  -9   0   5        3.64       -4.89     10.08 o 
  -8   0   5       84.47       80.62     11.58 o 
  -7   0   5      740.13      743.65     18.15 o 
  -6   0   5        0.28       -3.88      2.58 o 
  -5   0   5      756.75      735.18     13.32 o 
  -4   0   5     1352.18     1417.90     22.73 o 
  -3   0   5     1627.46     1443.95     19.96 o 
  -2   0   5      269.50      297.94      7.65 o 
  -1   0   5      963.16      993.82     30.46 o 
   0   0   5       53.15       47.38      6.32 o 
   1   0   5     2136.22     2167.52     42.03 o 
   2   0   5     1170.29     1209.39     34.14 o 
   3   0   5      292.93      285.98     10.90 o 
   4   0   5      733.22      764.73     27.86 o 
   5   0   5      651.88      587.61     18.07 o 
   6   0   5       50.08       53.47     12.86 o 
   7   0   5       82.93       73.70     15.04 o 
   8   0   5       13.97        2.86     14.14 o 
 -11   1   5      138.20      158.23     20.38 o 
 -10   1   5      618.53      710.60     32.86 o 
  -9   1   5       85.26       93.33     14.36 o 
  -8   1   5       85.17       91.82     12.71 o 
  -7   1   5      192.18      220.94     19.52 o 
  -6   1   5     1365.87     1512.72     24.57 o 
  -5   1   5      936.17     1001.24     16.90 o 
  -4   1   5        1.44        2.16      2.71 o 
  -3   1   5      169.55      222.16      5.18 o 
  -2   1   5      699.77      753.85     18.08 o 
  -1   1   5      284.94      229.75     11.43 o 
   0   1   5      399.22      378.50     15.79 o 
   1   1   5     1671.66     1548.00     45.35 o 
   2   1   5      521.56      552.13     17.52 o 
   3   1   5        0.21        1.04      4.67 o 
   4   1   5       12.31        6.43      5.38 o 
   5   1   5      129.84      115.16      9.22 o 
   6   1   5      466.26      487.70     27.45 o 
   7   1   5       82.62      120.03     17.67 o 
   8   1   5        1.38      -12.78     15.04 o 
 -11   2   5       38.46       42.11     16.62 o 
 -10   2   5        1.41        5.04     12.94 o 
  -9   2   5      523.14      548.61     27.45 o 
  -8   2   5       68.94       58.96     11.81 o 
  -7   2   5       28.67       24.26      5.90 o 
  -6   2   5      495.89      489.94     14.33 o 
  -5   2   5       29.01       42.95      7.69 o 
  -4   2   5     2295.31     2062.30     39.98 o 
  -3   2   5     3027.95     2772.29     51.84 o 
  -2   2   5      249.64      234.83     13.31 o 
  -1   2   5       99.72      113.65      6.50 o 
   0   2   5       12.87       18.12      4.96 o 
   1   2   5      103.92      117.47     10.08 o 
   2   2   5     3260.05     3431.13     65.62 o 
   3   2   5     1850.55     1998.71     41.57 o 
   4   2   5       76.11       70.85      7.72 o 
   5   2   5      126.86      112.05     15.49 o 
   6   2   5      158.00      167.86     19.18 o 
   7   2   5      276.52      307.06     26.25 o 
   8   2   5       51.26       30.68     17.82 o 
 -11   3   5       13.44       23.09     16.17 o 
 -10   3   5        5.47       10.83     13.54 o 
  -9   3   5      209.40      182.22     19.03 o 
  -8   3   5       56.11       56.33     12.33 o 
  -7   3   5      189.58      224.07     11.38 o 
  -6   3   5      202.07      227.48     22.90 o 
  -5   3   5     1702.00     1727.81     35.59 o 
  -4   3   5      745.96      780.08     19.02 o 
  -3   3   5     2197.94     2054.74     40.24 o 
  -2   3   5     1433.77     1447.98     42.72 o 
  -1   3   5      381.98      453.15     13.60 o 
   0   3   5        1.60        7.65      5.45 o 
   1   3   5       78.43       78.66      9.17 o 
   2   3   5      555.14      554.94     16.30 o 
   3   3   5       60.46       76.73     21.62 o 
   4   3   5        8.57        8.71      6.05 o 
   5   3   5       14.60       18.42     12.78 o 
   6   3   5        6.72        4.29     13.84 o 
   7   3   5      475.41      529.36     34.14 o 
   8   3   5        0.61      -19.40     17.37 o 
 -11   4   5      120.86      139.35     20.53 o 
 -10   4   5        2.43        2.93     13.46 o 
  -9   4   5        5.33        0.38     11.36 o 
  -8   4   5      621.81      660.90     20.28 o 
  -7   4   5       14.47        8.01      6.05 o 
  -6   4   5        0.34       -6.26      4.89 o 
  -5   4   5     2458.86     2569.79     50.73 o 
  -4   4   5      932.48      876.69     23.50 o 
  -3   4   5        1.96       -7.90      5.26 o 
  -2   4   5      455.94      392.94     17.67 o 
  -1   4   5      424.83      400.24     17.67 o 
   0   4   5      188.91      173.42     11.96 o 
   1   4   5      218.37      221.26     10.02 o 
   2   4   5      184.91      189.74     10.78 o 
   3   4   5     1139.57     1149.71     27.76 o 
   4   4   5      138.67      140.32      8.80 o 
   5   4   5      727.59      787.39     35.87 o 
   6   4   5      160.83      153.94     21.88 o 
   7   4   5      163.85      174.32     24.07 o 
 -11   5   5        3.27        9.55     15.94 o 
 -10   5   5        7.73        4.59     13.76 o 
  -9   5   5        3.17        3.01     11.96 o 
  -8   5   5      254.14      261.56     19.40 o 
  -7   5   5       89.87       74.21      8.72 o 
  -6   5   5      480.11      521.74     24.33 o 
  -5   5   5       35.67       33.33      6.35 o 
  -4   5   5      666.64      652.49     18.32 o 
  -3   5   5     1769.47     1830.24     54.82 o 
  -2   5   5      155.50      156.57     12.18 o 
  -1   5   5     2268.28     2214.61     63.25 o 
   0   5   5      567.50      575.69     23.01 o 
   1   5   5       19.66       15.79      6.39 o 
   2   5   5      901.97      871.65     22.85 o 
   3   5   5      916.23      919.39     20.22 o 
   4   5   5        0.79        2.18     10.98 o 
   5   5   5       25.56       29.86     16.02 o 
   6   5   5        2.88      -22.56     15.04 o 
   7   5   5        1.17      -14.44     16.62 o 
 -10   6   5      174.21      183.95     21.21 o 
  -9   6   5       62.73       49.18     14.66 o 
  -8   6   5        2.90       -0.72      7.52 o 
  -7   6   5      337.83      366.63     33.35 o 
  -6   6   5      624.14      636.23     20.13 o 
  -5   6   5       66.78       67.97      7.85 o 
  -4   6   5       44.12       51.51      9.93 o 
  -3   6   5      201.28      190.42     14.66 o 
  -2   6   5       51.97       53.02      9.48 o 
  -1   6   5      134.31      120.55     12.63 o 
   0   6   5      237.44      260.88     16.32 o 
   1   6   5      701.54      716.84     27.90 o 
   2   6   5       49.83       68.36     15.83 o 
   3   6   5      119.14      115.87     10.07 o 
   4   6   5      977.12      985.47     40.23 o 
   5   6   5      274.50      266.30     25.49 o 
   6   6   5      251.29      296.45     27.60 o 
 -10   7   5       21.65       38.96     17.00 o 
  -9   7   5        0.26       -5.25      8.89 o 
  -8   7   5      104.12      106.49     12.45 o 
  -7   7   5      168.81      184.71     13.95 o 
  -6   7   5       16.94        8.66      7.29 o 
  -5   7   5      212.46      194.25     12.01 o 
  -4   7   5      138.37      138.07     14.97 o 
  -3   7   5     1189.96     1230.94     42.94 o 
  -2   7   5     2469.96     2602.06     75.88 o 
  -1   7   5        1.70        4.66      7.29 o 
   0   7   5      559.49      573.28     24.97 o 
   1   7   5      473.60      466.87     22.11 o 
   2   7   5        9.62       11.46      8.65 o 
   3   7   5       16.18        9.85     12.63 o 
   4   7   5        7.75       -6.02     12.56 o 
   5   7   5        6.94       -3.23     14.74 o 
   6   7   5       60.09       86.86     22.19 o 
  -9   8   5      137.33      128.93     13.59 o 
  -8   8   5       14.53       -6.61      8.82 o 
  -7   8   5        2.33       -6.21     10.15 o 
  -6   8   5      304.36      311.51     19.21 o 
  -5   8   5      450.21      461.08     25.87 o 
  -4   8   5       44.20       44.30     11.81 o 
  -3   8   5      192.32      194.55     17.52 o 
  -2   8   5      116.95      128.30     14.89 o 
  -1   8   5      158.65      144.84     14.97 o 
   0   8   5        3.19        2.26      8.27 o 
   1   8   5       26.26       12.26      8.65 o 
   2   8   5      267.59      267.57     14.24 o 
   3   8   5       25.33       25.72     13.46 o 
   5   8   5      269.91      260.36     25.49 o 
  -9   9   5        2.49      -14.65     10.05 o 
  -8   9   5        7.24       -0.95      9.76 o 
  -7   9   5       92.16       94.91     11.90 o 
  -6   9   5       65.09       51.74     13.61 o 
  -5   9   5       72.12       64.60     14.21 o 
  -4   9   5      614.19      554.03     28.95 o 
  -3   9   5       57.91       77.99     13.69 o 
  -2   9   5      123.49      131.76     15.64 o 
  -1   9   5      432.70      434.23     23.76 o 
   0   9   5        7.88       12.71      9.63 o 
   1   9   5      160.33      158.98     16.39 o 
   2   9   5       70.22       67.03     11.24 o 
   3   9   5       15.47      -16.17     13.61 o 
   4   9   5      125.39      122.96     20.08 o 
   5   9   5        3.86        7.37     16.32 o 
  -8  10   5        8.78       11.52     15.64 o 
  -7  10   5       27.74       15.34     12.41 o 
  -6  10   5        3.59        0.83     11.28 o 
  -5  10   5      304.63      306.91     22.94 o 
  -4  10   5      239.20      247.57     21.28 o 
  -3  10   5       16.36       30.98     12.26 o 
  -2  10   5        4.72        0.00     10.60 o 
  -1  10   5        0.08       -0.08      9.78 o 
   0  10   5       21.49       18.88     11.13 o 
   1  10   5        8.79        3.76     11.28 o 
   2  10   5       14.44       -8.80     14.36 o 
   3  10   5      137.95      115.44     19.93 o 
   4  10   5       39.03       11.05     17.00 o 
  -7  11   5       26.01       25.95     13.54 o 
  -6  11   5        0.13       -3.16     11.58 o 
  -5  11   5       93.44       77.54     15.72 o 
  -4  11   5       21.74       17.60     13.39 o 
  -3  11   5      161.67      158.68     19.25 o 
  -2  11   5       31.15       20.23     12.78 o 
  -1  11   5       33.17       16.47     12.41 o 
   0  11   5      507.27      522.52     28.73 o 
   1  11   5       75.52       62.61     19.37 o 
   2  11   5      128.52      145.67     21.36 o 
   3  11   5       99.41      100.55     20.31 o 
  -6  12   5       60.55       45.87     14.29 o 
  -5  12   5       12.29       -3.23     12.94 o 
  -4  12   5       48.01       39.33     15.12 o 
  -3  12   5       17.69        0.68     13.01 o 
  -2  12   5       10.02        9.63     12.94 o 
  -1  12   5       10.78       14.89     12.94 o 
   0  12   5        0.38       -4.14     11.96 o 
   1  12   5        5.60        8.27     16.70 o 
  -3  13   5       18.70       12.33     14.59 o 
  -2  13   5      115.50      105.51     18.73 o 
  -2 -15   6       35.97       28.73     10.98 o 
   0 -15   6      235.15      298.56     25.64 o 
   1 -15   6       22.27       30.38     16.32 o 
  -4 -14   6      264.09      249.15     18.12 o 
  -3 -14   6       78.89       49.78     11.66 o 
  -2 -14   6        5.86        2.03      9.17 o 
  -1 -14   6       22.21       25.87      9.93 o 
   0 -14   6        5.12        7.14     12.94 o 
   1 -14   6        0.07        4.29     13.39 o 
   2 -14   6      105.42      150.86     20.68 o 
   3 -14   6        2.92        0.45     14.21 o 
  -6 -13   6        2.10      -12.18      8.42 o 
  -5 -13   6       83.35      100.32     14.21 o 
  -4 -13   6       90.94       66.71     12.56 o 
  -3 -13   6       15.51       12.18      8.87 o 
  -2 -13   6      354.13      391.89     20.00 o 
  -1 -13   6       25.53       29.25      7.38 o 
   0 -13   6        2.19       -9.04      8.42 o 
   1 -13   6      427.80      498.60     29.56 o 
   2 -13   6       54.43       68.74     15.79 o 
   3 -13   6       63.15       67.08     16.77 o 
   4 -13   6      117.58      132.28     20.91 o 
  -7 -12   6       50.66       36.55     11.88 o 
  -6 -12   6      401.65      401.81     22.79 o 
  -5 -12   6      524.69      497.55     24.59 o 
  -4 -12   6       24.55       23.16      9.33 o 
  -3 -12   6       89.42       84.45     11.43 o 
  -2 -12   6       19.31        7.82      7.97 o 
  -1 -12   6        8.52        6.87      5.99 o 
   0 -12   6       25.07       25.95      6.56 o 
   1 -12   6       46.12       38.40      7.29 o 
   2 -12   6        0.58       -0.23     10.45 o 
   3 -12   6        3.82       12.56     12.11 o 
   4 -12   6       19.33       18.50     13.46 o 
   5 -12   6        3.04       -0.53     13.91 o 
  -8 -11   6        1.51       -2.93     10.30 o 
  -7 -11   6       19.70       19.78     10.83 o 
  -6 -11   6        7.91        9.63      9.10 o 
  -5 -11   6        0.05       -9.36      6.24 o 
  -4 -11   6       60.58       84.83     11.36 o 
  -3 -11   6      286.17      284.20     16.39 o 
  -2 -11   6       18.60       15.76      5.56 o 
  -1 -11   6      285.90      297.06     11.96 o 
   0 -11   6       56.98       76.72      7.36 o 
   1 -11   6        3.22        4.24      5.29 o 
   2 -11   6      241.28      284.29     19.10 o 
   3 -11   6        4.45        4.51     10.30 o 
   4 -11   6       71.41       88.44     16.09 o 
   5 -11   6      327.80      376.55     26.40 o 
   6 -11   6       34.23       47.45     16.02 o 
  -8 -10   6      123.10      130.40     16.47 o 
  -7 -10   6      902.12      864.47     34.82 o 
  -6 -10   6       58.27       64.15     11.13 o 
  -5 -10   6      263.32      265.39     16.47 o 
  -4 -10   6       91.88      108.67     11.81 o 
  -3 -10   6      441.89      499.88     21.36 o 
  -2 -10   6      182.66      221.96     10.11 o 
  -1 -10   6       72.76       90.73     10.08 o 
   0 -10   6       37.16       33.61      5.70 o 
   1 -10   6       24.73       28.15      5.73 o 
   2 -10   6      131.92      124.91     10.45 o 
   3 -10   6       45.44       64.52     13.24 o 
   4 -10   6      149.13      157.85     18.35 o 
   5 -10   6        2.22       -0.08     12.03 o 
   6 -10   6       29.70       46.48     15.27 o 
  -9  -9   6      109.19      117.77     16.77 o 
  -8  -9   6       90.98      105.36     15.19 o 
  -7  -9   6        0.62       -4.74      7.82 o 
  -6  -9   6       23.86       22.79      8.72 o 
  -5  -9   6        0.38       -2.33      5.72 o 
  -4  -9   6       15.30       11.36      6.77 o 
  -3  -9   6      555.92      619.04     16.96 o 
  -2  -9   6      433.83      441.22     13.58 o 
  -1  -9   6       10.19        3.20      7.82 o 
   0  -9   6      281.95      278.01     10.34 o 
   1  -9   6      103.27      104.73      8.16 o 
   2  -9   6        1.21       -1.11      4.68 o 
   3  -9   6      639.73      667.28     30.53 o 
   4  -9   6      359.05      370.60     23.46 o 
   5  -9   6      111.16      115.44     16.39 o 
   6  -9   6      190.80      175.75     20.38 o 
   7  -9   6       67.71       88.59     18.27 o 
  -9  -8   6      129.37      140.65     12.29 o 
  -8  -8   6       67.55       77.45     12.86 o 
  -7  -8   6      121.42      110.47     13.31 o 
  -6  -8   6     1150.88     1053.08     36.40 o 
  -5  -8   6       13.97        8.27      6.32 o 
  -4  -8   6     2082.08     2233.86     61.67 o 
  -3  -8   6     2110.18     2236.02     43.61 o 
  -2  -8   6       91.41       99.78     21.25 o 
  -1  -8   6      825.84      901.75     20.84 o 
   0  -8   6      486.63      491.52     37.90 o 
   1  -8   6      150.02      153.77     13.05 o 
   2  -8   6       24.49       41.39      6.03 o 
   3  -8   6      154.73      150.56     14.97 o 
   4  -8   6        3.97        8.35      9.48 o 
   5  -8   6        4.51       -1.58      9.93 o 
   6  -8   6       11.95       -3.61     11.05 o 
   7  -8   6        0.54      -17.45     12.71 o 
 -10  -7   6      290.90      237.19     14.86 o 
  -9  -7   6       25.36       33.47      8.74 o 
  -8  -7   6      467.41      427.80     16.31 o 
  -7  -7   6      487.17      448.61     15.63 o 
  -6  -7   6       78.91       78.75      7.50 o 
  -5  -7   6       10.42       17.23      4.54 o 
  -4  -7   6      436.90      439.42     18.80 o 
  -3  -7   6        5.57       -0.42      3.35 o 
  -2  -7   6      266.31      280.94     13.46 o 
  -1  -7   6      916.79      913.84     20.52 o 
   0  -7   6       18.39       13.77      4.21 o 
   1  -7   6       61.79       54.19      8.12 o 
   2  -7   6      295.91      224.56     15.94 o 
   3  -7   6      792.97      836.87     32.94 o 
   4  -7   6      439.70      404.97     22.34 o 
   5  -7   6       22.11       31.21     11.81 o 
   6  -7   6        7.08       -1.05     10.68 o 
   7  -7   6      188.50      176.35     20.46 o 
 -10  -6   6        8.64        9.56      8.09 o 
  -9  -6   6      304.64      266.26     14.03 o 
  -8  -6   6      127.68      141.31     14.33 o 
  -7  -6   6      109.23      114.90      8.37 o 
  -6  -6   6      310.19      289.48     11.27 o 
  -5  -6   6     3342.47     3440.63     63.20 o 
  -4  -6   6     1994.53     2165.41     41.00 o 
  -3  -6   6     1038.10     1219.29     25.30 o 
  -2  -6   6      580.62      518.19     14.93 o 
  -1  -6   6      137.68      149.37      6.49 o 
   0  -6   6     1354.67     1382.60     56.03 o 
   1  -6   6      414.99      394.32     12.03 o 
   2  -6   6      150.45      129.88     12.41 o 
   3  -6   6        9.33       16.92      8.87 o 
   4  -6   6      210.39      201.92     15.79 o 
   5  -6   6      252.45      237.79     17.97 o 
   6  -6   6       40.97       43.02     12.63 o 
   7  -6   6       40.80       23.01     13.31 o 
 -10  -5   6       19.07       20.05      9.36 o 
  -9  -5   6      649.60      640.45     20.31 o 
  -8  -5   6      612.50      607.44     18.77 o 
  -7  -5   6      108.87      122.03      9.81 o 
  -6  -5   6      515.64      525.43     15.10 o 
  -5  -5   6      163.95      176.53      8.44 o 
  -4  -5   6      363.43      391.73     10.85 o 
  -3  -5   6      861.95      885.59     15.22 o 
  -2  -5   6        5.39        3.16      3.99 o 
  -1  -5   6      177.92      190.80      7.35 o 
   0  -5   6      471.73      446.10     22.45 o 
   1  -5   6        2.58       -0.08      4.32 o 
   2  -5   6      107.05       85.81     10.08 o 
   3  -5   6     1065.83     1015.25     35.72 o 
   4  -5   6       98.96      109.27     12.71 o 
   5  -5   6      190.19      185.68     15.94 o 
   6  -5   6       28.01       34.52     11.13 o 
   7  -5   6       73.21       75.96     14.59 o 
 -11  -4   6        9.58        0.68     13.61 o 
 -10  -4   6        1.12        4.97      6.82 o 
  -9  -4   6        6.27        8.20      6.39 o 
  -8  -4   6      314.20      299.23     12.74 o 
  -7  -4   6      425.70      439.55     29.10 o 
  -6  -4   6      149.33      152.07      8.26 o 
  -5  -4   6      350.40      375.04     11.32 o 
  -4  -4   6     2192.01     2370.43     35.79 o 
  -3  -4   6       20.86       20.31      2.24 o 
  -2  -4   6     1583.98     1737.17     26.60 o 
  -1  -4   6     2248.02     2443.05     45.39 o 
   0  -4   6      312.04      342.66     10.22 o 
   1  -4   6     1618.47     1611.73     52.57 o 
   2  -4   6      888.80      772.80     33.50 o 
   3  -4   6       34.90       37.20      5.24 o 
   4  -4   6       21.10       13.31      7.60 o 
   5  -4   6        5.77        6.09      8.05 o 
   6  -4   6      143.72      142.59     15.49 o 
   7  -4   6       34.16       44.14     12.41 o 
 -11  -3   6       78.35       63.92     16.17 o 
 -10  -3   6      375.60      388.35     25.04 o 
  -9  -3   6       23.60       20.67      6.69 o 
  -8  -3   6      720.54      674.02     19.03 o 
  -7  -3   6       90.67       95.69      7.16 o 
  -6  -3   6      626.21      612.31     15.78 o 
  -5  -3   6       48.15       54.22      4.57 o 
  -4  -3   6      104.35      136.09      5.00 o 
  -3  -3   6       65.23       66.59      4.48 o 
  -2  -3   6     1443.23     1493.49     23.34 o 
  -1  -3   6       10.05       11.88      3.10 o 
   0  -3   6       49.93       50.84      3.22 o 
   1  -3   6      778.28      648.07     15.60 o 
   2  -3   6      373.75      330.29     10.80 o 
   3  -3   6       18.10       18.05      4.58 o 
   4  -3   6      226.82      210.97     10.40 o 
   5  -3   6      683.95      659.74     34.18 o 
   6  -3   6      855.16      827.39     23.58 o 
 -11  -2   6        5.21       -1.65     12.78 o 
 -10  -2   6       53.91       54.75     13.46 o 
  -9  -2   6        0.02      -10.60      9.25 o 
  -8  -2   6       14.33       11.26      5.35 o 
  -7  -2   6       75.56       86.89      6.58 o 
  -6  -2   6     1024.41     1044.88     22.72 o 
  -5  -2   6       35.00       34.24      2.92 o 
  -4  -2   6       33.98       42.09      3.14 o 
  -3  -2   6     3428.17     3579.92     52.86 o 
  -2  -2   6     3448.05     3306.86     48.33 o 
  -1  -2   6     2324.69     2433.82     53.24 o 
   0  -2   6     1289.71     1308.10     40.16 o 
   1  -2   6      416.75      386.75     11.48 o 
   2  -2   6     3662.55     3391.61    129.54 o 
   3  -2   6     1303.03     1136.18     57.83 o 
   4  -2   6       29.33       35.53      6.11 o 
   5  -2   6       37.43       24.65      7.15 o 
   6  -2   6       15.19        8.94      6.90 o 
   7  -2   6       81.98       79.64     15.42 o 
   8  -2   6        3.80      -13.16     13.01 o 
 -11  -1   6       34.94       63.62     15.57 o 
 -10  -1   6      401.90      431.22     24.89 o 
  -9  -1   6      817.52      827.02     32.86 o 
  -8  -1   6        3.67        4.36      8.20 o 
  -7  -1   6      223.02      233.47      9.67 o 
  -6  -1   6      574.42      555.47     14.35 o 
  -5  -1   6      237.57      204.92      6.12 o 
  -4  -1   6     1347.37     1442.95     20.40 o 
  -3  -1   6      117.29       89.55      4.07 o 
  -2  -1   6       47.24       36.45      3.66 o 
  -1  -1   6      143.24      174.25     11.58 o 
   0  -1   6       25.50       28.88      6.39 o 
   1  -1   6      471.66      419.68     12.52 o 
   2  -1   6     1104.18     1000.18     23.37 o 
   3  -1   6      470.43      411.50     13.74 o 
   4  -1   6      410.02      371.92     22.19 o 
   5  -1   6      579.35      519.06     17.24 o 
   6  -1   6      129.36      164.92     18.35 o 
   7  -1   6      396.62      327.81     24.22 o 
   8  -1   6        0.60       -9.40     14.14 o 
 -11   0   6       92.46      111.98     17.75 o 
 -10   0   6       39.36       59.04     14.29 o 
  -9   0   6       99.96      107.24     14.51 o 
  -8   0   6        1.76        5.11      8.72 o 
  -7   0   6       13.03        9.70      7.37 o 
  -6   0   6      136.92      144.21      6.96 o 
  -5   0   6     1278.60     1318.68     21.47 o 
  -4   0   6      149.13      160.22      6.38 o 
  -3   0   6      387.31      390.54      8.35 o 
  -2   0   6     4570.13     4709.87    121.15 o 
  -1   0   6      395.96      397.53     17.15 o 
   0   0   6     2082.77     2052.01     58.13 o 
   1   0   6      478.80      460.95     13.65 o 
   2   0   6      359.58      398.83     16.24 o 
   3   0   6     3920.18     3819.78     77.23 o 
   4   0   6     1984.48     1815.68     39.22 o 
   5   0   6        9.35       -5.88      5.91 o 
   6   0   6        0.50       -2.41     10.90 o 
   7   0   6       15.67      -19.74     13.16 o 
   8   0   6       52.06       33.62     17.30 o 
 -11   1   6      183.80      215.16     22.94 o 
 -10   1   6        1.99      -10.75     11.96 o 
  -9   1   6      407.20      433.25     24.82 o 
  -8   1   6     1046.00     1067.67     37.60 o 
  -7   1   6       41.29       39.79      6.01 o 
  -6   1   6      552.75      638.35     16.85 o 
  -5   1   6      653.66      666.36     12.59 o 
  -4   1   6       64.72       63.99      3.62 o 
  -3   1   6     1337.71     1283.79     22.57 o 
  -2   1   6      189.44      155.67     10.08 o 
  -1   1   6      526.05      468.60     19.03 o 
   0   1   6        1.92        7.97      5.57 o 
   1   1   6      109.72       97.54     10.60 o 
   2   1   6      507.26      479.82     15.23 o 
   3   1   6      580.09      569.68     19.48 o 
   4   1   6      288.07      265.97     13.15 o 
   5   1   6      135.22      146.01     12.90 o 
   6   1   6        2.40       -2.63     12.11 o 
   7   1   6      116.21      128.45     19.48 o 
   8   1   6      279.52      256.14     27.30 o 
 -11   2   6       70.95       87.16     17.97 o 
 -10   2   6        1.36      -14.21     12.18 o 
  -9   2   6        0.60       -8.95     10.45 o 
  -8   2   6       15.36       11.13      9.78 o 
  -7   2   6      168.34      175.87     10.02 o 
  -6   2   6       69.15       78.81      6.88 o 
  -5   2   6       78.23       79.11      6.36 o 
  -4   2   6     2630.61     2612.33     50.14 o 
  -3   2   6        1.37       -2.17      3.11 o 
  -2   2   6        4.53        4.60      3.92 o 
  -1   2   6     2788.07     2686.40    162.18 o 
   0   2   6      118.80      112.28     10.38 o 
   1   2   6     1388.87     1413.76     43.92 o 
   2   2   6     2498.60     2519.41     83.18 o 
   3   2   6       21.82       40.28     15.15 o 
   4   2   6     1186.78     1233.56     43.02 o 
   5   2   6      516.71      531.17     28.43 o 
   6   2   6       14.14        7.90     13.91 o 
   7   2   6       12.09       -4.36     16.09 o 
 -11   3   6       70.05       79.49     18.42 o 
 -10   3   6      176.22      186.05     20.08 o 
  -9   3   6       35.91       18.12     12.11 o 
  -8   3   6      123.09      119.85      9.86 o 
  -7   3   6     1050.35     1141.40     27.59 o 
  -6   3   6      296.46      342.17     13.02 o 
  -5   3   6      852.13      883.59     31.17 o 
  -4   3   6      493.67      463.11     13.95 o 
  -3   3   6       51.58       52.04      8.12 o 
  -2   3   6     1077.63     1048.12     34.07 o 
  -1   3   6      890.08      880.12     35.68 o 
   0   3   6      732.88      687.82     28.01 o 
   1   3   6      175.23      207.11     14.51 o 
   2   3   6      493.50      464.80     15.53 o 
   3   3   6      182.34      193.21     37.15 o 
   4   3   6      306.15      301.74     14.64 o 
   5   3   6       76.18       68.13     15.72 o 
   6   3   6      400.50      475.59     30.31 o 
   7   3   6        0.91      -23.46     15.64 o 
 -11   4   6       17.96        6.62     16.54 o 
 -10   4   6       37.84       11.88     14.36 o 
  -9   4   6       68.85       56.78     14.21 o 
  -8   4   6        0.15       -1.29      6.81 o 
  -7   4   6       23.84       32.42      7.28 o 
  -6   4   6        0.75        0.49      5.26 o 
  -5   4   6        3.51        1.21      7.41 o 
  -4   4   6       31.11       29.14      5.43 o 
  -3   4   6      587.01      539.14     22.56 o 
  -2   4   6     1011.80     1041.20     34.89 o 
  -1   4   6       18.12       17.15      6.54 o 
   0   4   6     1104.17     1039.54     26.00 o 
   1   4   6       25.50       27.91      6.37 o 
   2   4   6      445.92      456.08     13.37 o 
   3   4   6      578.25      584.33     15.89 o 
   4   4   6       36.93       44.61      7.11 o 
   5   4   6      214.14      216.96     23.01 o 
   6   4   6      692.86      760.84     39.71 o 
   7   4   6        0.17       -1.28     18.05 o 
 -10   5   6       33.06       31.13     15.79 o 
  -9   5   6      172.15      142.89     18.12 o 
  -8   5   6      100.54      110.84     17.71 o 
  -7   5   6      189.66      204.44     13.11 o 
  -6   5   6      756.46      753.54     21.83 o 
  -5   5   6       10.23       -3.07      5.26 o 
  -4   5   6       88.19       90.62     11.36 o 
  -3   5   6      104.87      120.85     12.48 o 
  -2   5   6      133.28      129.13     12.86 o 
  -1   5   6      724.68      661.04     26.70 o 
   0   5   6      701.88      678.26     26.85 o 
   1   5   6       30.17       25.95      8.50 o 
   2   5   6        0.17        0.18      5.46 o 
   3   5   6      120.72      134.14     12.46 o 
   4   5   6      105.96      125.44     18.58 o 
   5   5   6      448.02      472.73     29.93 o 
   6   5   6       20.72       -2.33     18.35 o 
 -10   6   6       24.30       32.11     16.77 o 
  -9   6   6       63.93       61.19     10.46 o 
  -8   6   6       47.39       41.64      9.44 o 
  -7   6   6       53.66       54.14      9.11 o 
  -6   6   6       51.18       37.96      8.21 o 
  -5   6   6      229.38      232.55     12.68 o 
  -4   6   6       96.76       75.73     12.03 o 
  -3   6   6       15.81       13.16      8.57 o 
  -2   6   6      560.21      523.87     24.74 o 
  -1   6   6      750.31      762.57     30.16 o 
   0   6   6       38.75       42.79      9.70 o 
   1   6   6      536.26      488.52     23.24 o 
   2   6   6        8.99       13.70      7.07 o 
   3   6   6      186.81      191.07     13.24 o 
   4   6   6     1325.41     1373.07     50.99 o 
   5   6   6       40.71       39.18     17.97 o 
   6   6   6       10.73       12.94     19.10 o 
 -10   7   6        8.03       -7.07     15.87 o 
  -9   7   6       84.35       79.22     14.97 o 
  -8   7   6      115.89      124.98     12.07 o 
  -7   7   6      156.10      149.56     12.40 o 
  -6   7   6        1.40       -3.13      7.29 o 
  -5   7   6      393.46      402.34     23.99 o 
  -4   7   6      214.66      231.33     18.50 o 
  -3   7   6      363.83      336.39     21.06 o 
  -2   7   6      205.60      201.77     17.00 o 
  -1   7   6       64.08       78.96     11.96 o 
   0   7   6      217.64      210.35     16.54 o 
   1   7   6      247.21      236.37     17.30 o 
   2   7   6      512.55      547.63     19.11 o 
   3   7   6        8.14        6.09     13.61 o 
   4   7   6        3.09      -11.36     14.66 o 
   5   7   6        2.29      -20.00     15.94 o 
  -9   8   6       36.54       45.51     11.43 o 
  -8   8   6       15.82       -2.77      9.29 o 
  -7   8   6       64.98       76.79     10.71 o 
  -6   8   6        0.15       -0.68     11.05 o 
  -5   8   6        0.25       -5.19      9.78 o 
  -4   8   6       18.55       24.67     11.66 o 
  -3   8   6       23.74       34.97     11.73 o 
  -2   8   6        5.13        0.98      8.87 o 
  -1   8   6       32.15       13.46     10.15 o 
   0   8   6      387.32      417.68     23.24 o 
   1   8   6       35.76       23.69     10.53 o 
   2   8   6      177.00      184.98     13.17 o 
   3   8   6      294.52      327.96     25.12 o 
   4   8   6       38.38       21.28     16.32 o 
   5   8   6      221.14      228.39     26.10 o 
  -8   9   6       34.38       42.59     15.34 o 
  -7   9   6       46.08       40.01     14.36 o 
  -6   9   6       69.22       72.57     15.49 o 
  -5   9   6       95.71       96.79     16.24 o 
  -4   9   6      320.34      313.22     23.54 o 
  -3   9   6      180.63      191.54     18.88 o 
  -2   9   6       58.03       70.47     13.54 o 
  -1   9   6       78.85       70.69     13.46 o 
   0   9   6       20.69       23.91     11.28 o 
   1   9   6       12.58       15.64     11.51 o 
   2   9   6       27.38       38.58     15.49 o 
   3   9   6        0.19      -10.68     14.14 o 
   4   9   6       14.12      -23.35     15.57 o 
  -8  10   6       29.39        5.19     13.91 o 
  -7  10   6       17.05       20.31     13.91 o 
  -6  10   6       57.83       57.15     15.49 o 
  -5  10   6       20.28       13.76     12.71 o 
  -4  10   6        0.12       -7.52     12.18 o 
  -3  10   6       34.26       33.99     13.61 o 
  -2  10   6        1.58        7.90     11.13 o 
  -1  10   6        0.54        6.32     11.28 o 
   0  10   6        9.65        5.49     11.88 o 
   1  10   6      298.22      319.17     23.09 o 
   2  10   6        4.61        4.89     15.42 o 
   3  10   6       35.25        4.51     16.54 o 
  -7  11   6        3.87        6.02     13.76 o 
  -6  11   6       59.03       51.51     15.64 o 
  -5  11   6       25.23        6.62     12.94 o 
  -4  11   6        3.74      -12.33     13.16 o 
  -3  11   6       84.27       69.41     16.02 o 
  -2  11   6       49.54       53.39     15.04 o 
  -1  11   6      167.74      209.52     21.51 o 
   0  11   6       25.00       29.93     14.06 o 
   1  11   6       25.41        1.65     15.64 o 
   2  11   6       39.37       58.51     18.50 o 
  -5  12   6       19.22       -5.26     13.24 o 
  -4  12   6        0.33        0.15     13.54 o 
  -3  12   6       11.41       16.17     14.21 o 
  -2  12   6        3.07        7.82     13.99 o 
  -1  12   6        2.03        6.09     13.39 o 
   0  12   6       10.50        4.51     13.61 o 
  -4 -14   7       48.06       31.59     11.05 o 
  -3 -14   7        8.59        4.59      9.55 o 
  -2 -14   7       43.02       49.63     11.43 o 
  -1 -14   7       43.72       52.20      9.20 o 
   0 -14   7       11.95        8.95     13.39 o 
   1 -14   7      152.33      188.54     21.88 o 
   2 -14   7      140.99      189.74     22.86 o 
  -6 -13   7       53.42       60.39     13.01 o 
  -5 -13   7      154.30      133.04     14.51 o 
  -4 -13   7       15.58        0.08      8.87 o 
  -3 -13   7       28.68       27.60      9.85 o 
  -2 -13   7      455.66      528.53     23.46 o 
  -1 -13   7       83.93       91.61      9.52 o 
   0 -13   7      301.38      343.33     14.53 o 
   1 -13   7      343.83      360.60     26.02 o 
   2 -13   7       55.86       60.92     15.79 o 
   3 -13   7       35.13       31.96     15.04 o 
   4 -13   7        1.63       -2.78     14.44 o 
  -7 -12   7       41.51       34.44     11.96 o 
  -6 -12   7      685.73      756.70     31.89 o 
  -5 -12   7       78.14       72.57     12.71 o 
  -4 -12   7       12.11       19.33      8.95 o 
  -3 -12   7      178.05      192.37     14.51 o 
  -2 -12   7       21.34       23.86      6.57 o 
  -1 -12   7       12.55        7.47      6.39 o 
   0 -12   7       25.03       26.00      9.21 o 
   1 -12   7      105.48      108.25      9.56 o 
   2 -12   7        7.38       14.21     11.96 o 
   3 -12   7       41.96       45.65     14.66 o 
   4 -12   7        2.58       -9.02     12.33 o 
   5 -12   7      145.25      158.98     21.43 o 
  -8 -11   7        8.78        1.88     10.30 o 
  -7 -11   7       54.62       75.50     13.31 o 
  -6 -11   7       40.52       31.59     10.68 o 
  -5 -11   7       13.05       14.89      8.50 o 
  -4 -11   7      168.16      154.17     13.31 o 
  -3 -11   7       28.26       37.30      8.72 o 
  -2 -11   7       13.37        4.45      5.28 o 
  -1 -11   7      937.11     1030.82     25.27 o 
   0 -11   7       58.99       54.50      7.21 o 
   1 -11   7      112.71      110.41      8.77 o 
   2 -11   7       26.72       29.75     18.05 o 
   3 -11   7        6.95       -8.57     10.60 o 
   4 -11   7       96.39       97.92     17.97 o 
   5 -11   7        5.41       -9.85     13.24 o 
  -8 -10   7      392.53      381.06     22.94 o 
  -7 -10   7      411.56      419.71     23.01 o 
  -6 -10   7       17.50       11.73      8.12 o 
  -5 -10   7      390.05      395.05     20.15 o 
  -4 -10   7      341.17      325.18     17.45 o 
  -3 -10   7       11.74        7.45      6.39 o 
  -2 -10   7       72.08       70.45      7.01 o 
  -1 -10   7        7.25        0.17      4.62 o 
   0 -10   7        0.56        1.16      4.84 o 
   1 -10   7        0.66       -3.99      4.90 o 
   2 -10   7        3.84       -0.51      5.76 o 
   3 -10   7       41.00       38.05     12.48 o 
   4 -10   7       75.83       62.34     14.97 o 
   5 -10   7       38.92       45.20     15.12 o 
   6 -10   7      195.34      235.99     23.16 o 
  -9  -9   7        2.72        4.59     10.45 o 
  -8  -9   7       48.81       33.47     11.66 o 
  -7  -9   7        1.57       -4.59      7.29 o 
  -6  -9   7       39.87       45.42      9.85 o 
  -5  -9   7       18.69       15.64      7.45 o 
  -4  -9   7      205.18      214.11     13.84 o 
  -3  -9   7      158.67      175.63     15.04 o 
  -2  -9   7       49.04       48.54      5.89 o 
  -1  -9   7      161.79      155.26      9.02 o 
   0  -9   7     2050.87     2133.17     84.04 o 
   1  -9   7       72.65       61.24      7.60 o 
   2  -9   7       34.15       43.18      6.70 o 
   3  -9   7      304.08      319.39     22.03 o 
   4  -9   7      143.42      154.47     17.52 o 
   5  -9   7      152.95      135.22     18.27 o 
   6  -9   7        0.15        8.95     13.01 o 
  -9  -8   7      317.71      305.85     20.98 o 
  -8  -8   7       11.64        4.96      8.27 o 
  -7  -8   7      364.14      369.48     19.93 o 
  -6  -8   7      475.53      477.54     21.96 o 
  -5  -8   7       50.98       57.91      9.40 o 
  -4  -8   7     3483.98     3415.39     88.67 o 
  -3  -8   7      127.04      124.60     20.57 o 
  -2  -8   7       78.49       62.56     10.90 o 
  -1  -8   7        2.93       -0.27      3.66 o 
   0  -8   7       21.72       20.10      4.73 o 
   1  -8   7        0.67       -4.14      4.42 o 
   2  -8   7       15.59       16.92      9.25 o 
   3  -8   7      219.37      198.46     16.92 o 
   4  -8   7       24.46       43.09     11.96 o 
   5  -8   7      113.64      132.13     17.67 o 
   6  -8   7       29.95       10.53     13.46 o 
   7  -8   7      189.95      170.41     21.51 o 
 -10  -7   7      106.13      120.51     21.28 o 
  -9  -7   7        4.16       -5.36      6.67 o 
  -8  -7   7        0.13       -0.97      5.69 o 
  -7  -7   7       47.91       44.37      9.70 o 
  -6  -7   7        0.81        7.29      6.62 o 
  -5  -7   7      167.71      196.88     13.24 o 
  -4  -7   7      203.06      210.57      8.88 o 
  -3  -7   7        1.13       -4.60      3.07 o 
  -2  -7   7      928.68      974.05     21.90 o 
  -1  -7   7      134.05      132.94      7.09 o 
   0  -7   7      476.24      461.24     13.48 o 
   1  -7   7     3280.28     3378.72     63.58 o 
   2  -7   7        7.25       -0.15      7.37 o 
   3  -7   7      456.79      457.84     23.46 o 
   4  -7   7      135.22      130.18     14.66 o 
   5  -7   7       22.34       12.71     10.83 o 
   6  -7   7      159.48      171.54     19.40 o 
   7  -7   7        0.78      -12.26     13.01 o 
 -10  -6   7       65.69       53.63     13.72 o 
  -9  -6   7        1.00       -2.61      6.13 o 
  -8  -6   7      733.21      734.51     21.05 o 
  -7  -6   7       58.40       54.30      6.67 o 
  -6  -6   7      984.82     1022.04     23.64 o 
  -5  -6   7     6233.30     6292.61    154.39 o 
  -4  -6   7        2.27       -2.39      3.38 o 
  -3  -6   7     1908.95     1962.88     37.96 o 
  -2  -6   7      976.77      958.55     21.14 o 
  -1  -6   7       14.77       10.83      3.56 o 
   0  -6   7        8.49        5.71      4.40 o 
   1  -6   7        4.44        5.36      3.99 o 
   2  -6   7        8.40        3.16      7.52 o 
   3  -6   7       41.64       34.14      9.25 o 
   4  -6   7       70.72       78.06     12.11 o 
   5  -6   7      287.93      305.33     20.31 o 
   6  -6   7       85.32      105.36     15.49 o 
   7  -6   7        1.22       -2.03     12.86 o 
 -10  -5   7       35.03       43.86      8.58 o 
  -9  -5   7      514.90      504.85     17.78 o 
  -8  -5   7      145.48      143.23      9.83 o 
  -7  -5   7       35.49       38.65      5.86 o 
  -6  -5   7       11.54       25.77      5.00 o 
  -5  -5   7       72.25       65.44      5.94 o 
  -4  -5   7      259.66      261.60      9.53 o 
  -3  -5   7      611.61      602.87     15.49 o 
  -2  -5   7      244.78      242.92      8.60 o 
  -1  -5   7     2815.94     2798.90     96.41 o 
   0  -5   7      236.29      210.10      8.60 o 
   1  -5   7       16.98        3.68      5.87 o 
   2  -5   7     5534.96     5229.83    138.22 o 
   3  -5   7      727.44      612.54     26.32 o 
   4  -5   7        2.63        3.46      7.75 o 
   5  -5   7      242.29      243.59     18.42 o 
   6  -5   7       34.99       30.23     11.88 o 
   7  -5   7      196.94      200.49     19.63 o 
 -11  -4   7       17.68        2.86     13.09 o 
 -10  -4   7      108.67      127.55     16.70 o 
  -9  -4   7      196.85      202.48     11.71 o 
  -8  -4   7       66.96       65.09      7.50 o 
  -7  -4   7      997.03     1018.18     35.46 o 
  -6  -4   7      371.02      365.60     11.75 o 
  -5  -4   7     1336.89     1421.61     31.06 o 
  -4  -4   7     4917.41     5204.93     74.91 o 
  -3  -4   7       11.05       12.88      2.37 o 
  -2  -4   7     3487.35     3793.13     68.39 o 
  -1  -4   7     1592.59     1533.36     30.90 o 
   0  -4   7       41.69       25.59      4.45 o 
   1  -4   7        0.43        3.61      5.04 o 
   2  -4   7       35.72       27.30      8.05 o 
   3  -4   7       12.24        6.54      7.60 o 
   4  -4   7        2.38       -7.97      6.92 o 
   5  -4   7       37.99       40.46     10.45 o 
   6  -4   7      258.42      227.94     18.95 o 
 -11  -3   7        8.00        9.78     12.56 o 
 -10  -3   7       38.24       28.50     12.26 o 
  -9  -3   7      128.93      123.25     13.57 o 
  -8  -3   7     1032.44     1015.03     24.44 o 
  -7  -3   7      447.19      487.24     14.64 o 
  -6  -3   7       95.67      105.73      6.49 o 
  -5  -3   7      252.14      222.33      6.88 o 
  -4  -3   7        1.17       -0.20      2.25 o 
  -3  -3   7      108.91      120.06     11.42 o 
  -2  -3   7     1871.14     1935.76     37.44 o 
  -1  -3   7       60.73       56.61      5.22 o 
   0  -3   7     1569.31     1570.98     31.81 o 
   1  -3   7      269.89      256.35     20.19 o 
   2  -3   7      137.95      117.78      7.57 o 
   3  -3   7     1578.39     1494.74     32.49 o 
   4  -3   7       12.94        8.92      9.29 o 
   5  -3   7       18.54        2.86      8.65 o 
   6  -3   7      262.09      257.35     19.40 o 
 -11  -2   7       53.18       76.48     15.57 o 
 -10  -2   7        0.17        0.45     10.75 o 
  -9  -2   7      185.35      211.25     18.73 o 
  -8  -2   7      475.99      496.26     15.51 o 
  -7  -2   7       24.60       33.37      5.06 o 
  -6  -2   7       70.78       83.27      4.91 o 
  -5  -2   7      307.92      318.10      7.22 o 
  -4  -2   7     1212.23     1246.38     20.58 o 
  -3  -2   7     8740.57     9233.75    129.96 o 
  -2  -2   7       63.83       61.16      4.96 o 
  -1  -2   7      683.35      613.66     23.99 o 
   0  -2   7     1661.58     1631.40     49.56 o 
   1  -2   7      180.89      147.95      8.11 o 
   2  -2   7       59.02       58.93      6.07 o 
   3  -2   7       34.84       31.20      5.87 o 
   4  -2   7       37.25       25.92      6.99 o 
   5  -2   7        0.05       -2.62      5.86 o 
   6  -2   7      149.58      117.66     13.20 o 
 -11  -1   7      106.59      107.09     17.30 o 
 -10  -1   7       34.72       50.76     13.09 o 
  -9  -1   7       37.64       54.37     12.18 o 
  -8  -1   7      283.34      299.39     19.63 o 
  -7  -1   7       47.08       48.32      9.74 o 
  -6  -1   7       14.04       11.67      3.07 o 
  -5  -1   7        1.52        3.72      2.42 o 
  -4  -1   7      374.06      366.46      8.56 o 
  -3  -1   7      430.17      411.55      9.25 o 
  -2  -1   7        3.84       -0.68      3.20 o 
  -1  -1   7      771.50      795.21     28.35 o 
   0  -1   7       43.66       48.88      8.50 o 
   1  -1   7     1497.88     1391.97     30.28 o 
   2  -1   7     1224.46     1211.94     27.76 o 
   3  -1   7        1.10        5.23      5.39 o 
   4  -1   7     2363.17     2191.33     54.07 o 
   5  -1   7       66.20       73.94     11.66 o 
   6  -1   7        7.13       16.32     12.18 o 
   7  -1   7      164.95      112.20     17.97 o 
 -11   0   7        6.04       19.48     14.29 o 
 -10   0   7        7.43       -5.11     11.58 o 
  -9   0   7        2.05      -13.24      9.48 o 
  -8   0   7        5.09       13.54      9.25 o 
  -7   0   7      904.89      951.48     32.94 o 
  -6   0   7       93.98      104.52      5.40 o 
  -5   0   7      618.70      636.03     12.53 o 
  -4   0   7     2015.94     1894.53     26.51 o 
  -3   0   7     2056.99     1994.97     31.16 o 
  -2   0   7     2048.35     2266.04     63.85 o 
  -1   0   7      278.10      277.43     15.42 o 
   0   0   7        1.95       -1.28      5.64 o 
   1   0   7     1462.94     1674.25     38.17 o 
   2   0   7      329.85      370.75     14.06 o 
   3   0   7       14.26       12.25      6.53 o 
   4   0   7      122.68      130.74     10.41 o 
   5   0   7      104.86      107.05     12.78 o 
   6   0   7       15.18       -5.11     12.56 o 
   7   0   7       33.95       12.11     15.27 o 
 -11   1   7       31.93       42.64     15.64 o 
 -10   1   7       43.89       25.12     13.69 o 
  -9   1   7      323.10      331.42     22.19 o 
  -8   1   7       13.80        9.33      9.17 o 
  -7   1   7        0.58       11.43      5.24 o 
  -6   1   7      695.26      757.94     19.49 o 
  -5   1   7      223.28      234.24      8.83 o 
  -4   1   7      107.20       94.38      5.00 o 
  -3   1   7        8.65        1.96      4.59 o 
  -2   1   7        2.71       -0.45      5.11 o 
  -1   1   7      428.87      398.43     18.88 o 
   0   1   7     1022.82     1020.14     34.82 o 
   1   1   7      727.44      761.52     29.40 o 
   2   1   7     1394.83     1417.98     32.46 o 
   3   1   7      925.95      938.18     25.18 o 
   4   1   7      114.68      100.99     10.12 o 
   5   1   7      122.78      122.96     17.86 o 
   6   1   7      408.06      458.97     28.80 o 
   7   1   7        1.06       -4.29     15.12 o 
 -11   2   7       34.05       13.01     15.64 o 
 -10   2   7       10.28       -4.14     12.48 o 
  -9   2   7       44.13       32.34     12.33 o 
  -8   2   7       31.26       24.37     10.38 o 
  -7   2   7       32.41       45.69      7.31 o 
  -6   2   7     1195.97     1264.60     28.71 o 
  -5   2   7     1032.84      997.38     23.69 o 
  -4   2   7      117.33      126.62      8.35 o 
  -3   2   7      153.05      148.90      9.04 o 
  -2   2   7     1303.56     1195.48     28.30 o 
  -1   2   7     1353.74     1465.65     45.42 o 
   0   2   7      328.50      349.55     18.27 o 
   1   2   7      490.11      565.83     25.04 o 
   2   2   7      117.33      147.96     14.48 o 
   3   2   7      526.58      521.73     18.29 o 
   4   2   7       16.62       13.38      7.91 o 
   5   2   7        5.35       -7.67     12.33 o 
   6   2   7       12.43        1.05     16.09 o 
   7   2   7       22.23        9.55     18.42 o 
 -11   3   7       15.13      -17.75     14.29 o 
 -10   3   7       61.32       57.76     15.64 o 
  -9   3   7       61.35       69.49     14.44 o 
  -8   3   7      529.04      580.69     19.17 o 
  -7   3   7       47.30       64.90      8.06 o 
  -6   3   7      137.66      123.95      9.01 o 
  -5   3   7      255.97      271.75     12.02 o 
  -4   3   7       86.49       68.21      8.27 o 
  -3   3   7        0.12       -3.76      5.11 o 
  -2   3   7        2.17        3.74      4.98 o 
  -1   3   7      755.63      715.51     20.37 o 
   0   3   7       92.24       88.16      8.89 o 
   1   3   7      397.71      415.35     21.51 o 
   2   3   7      153.92      157.96     10.87 o 
   3   3   7       63.13       52.84      8.88 o 
   4   3   7       87.04       86.77     15.23 o 
   5   3   7        1.16       -7.90     13.46 o 
   6   3   7      199.33      204.63     24.37 o 
 -11   4   7       58.93       52.19     18.88 o 
 -10   4   7        1.59      -19.93     13.54 o 
  -9   4   7        0.63       -7.67     11.88 o 
  -8   4   7       24.07       31.42      8.08 o 
  -7   4   7       82.30       82.42     11.32 o 
  -6   4   7        2.35        0.00      6.20 o 
  -5   4   7     1309.42     1243.82     29.16 o 
  -4   4   7       19.57       11.21      7.52 o 
  -3   4   7       94.21      103.56     11.21 o 
  -2   4   7       27.25       33.77      8.20 o 
  -1   4   7     1192.27     1143.70     38.81 o 
   0   4   7     1384.20     1420.76     34.15 o 
   1   4   7       16.06       10.31      9.81 o 
   2   4   7       10.34        1.14      5.98 o 
   3   4   7       50.29       41.04      7.57 o 
   4   4   7      228.70      235.76     21.58 o 
   5   4   7       96.23      109.80     20.15 o 
   6   4   7       53.63       41.81     19.93 o 
 -10   5   7       15.09       13.99     15.72 o 
  -9   5   7      120.70      135.07     17.67 o 
  -8   5   7       80.65       75.21     10.24 o 
  -7   5   7      881.61      947.75     26.53 o 
  -6   5   7        1.45        3.90     10.60 o 
  -5   5   7      571.45      578.69     26.77 o 
  -4   5   7      492.82      509.88     24.14 o 
  -3   5   7       22.82       20.68      7.97 o 
  -2   5   7       89.66      101.75     12.41 o 
  -1   5   7       63.39       70.47     11.36 o 
   0   5   7      382.10      379.40     20.38 o 
   1   5   7       56.45       59.34     11.43 o 
   2   5   7       30.17       39.01      7.23 o 
   3   5   7       58.48       71.14     12.87 o 
   4   5   7      335.13      361.58     26.40 o 
   5   5   7      276.93      269.61     26.47 o 
   6   5   7       22.74        0.08     18.80 o 
 -10   6   7       58.09       52.64     18.12 o 
  -9   6   7        7.71       -1.59      8.99 o 
  -8   6   7        2.50       -3.21      8.30 o 
  -7   6   7       92.50       86.36     16.73 o 
  -6   6   7      544.30      568.48     20.15 o 
  -5   6   7       72.26       86.11     13.84 o 
  -4   6   7       70.78       67.46     11.73 o 
  -3   6   7       70.86       58.06     11.73 o 
  -2   6   7      402.56      421.74     22.79 o 
  -1   6   7       17.09       23.09      9.25 o 
   0   6   7      311.67      309.69     19.40 o 
   1   6   7      252.15      207.04     17.07 o 
   2   6   7       18.07        1.60     12.78 o 
   3   6   7      872.67      896.57     26.74 o 
   4   6   7       50.87       53.85     17.82 o 
   5   6   7       95.52       94.00     20.83 o 
  -9   7   7       13.66        1.57     10.02 o 
  -8   7   7      182.35      157.51     22.22 o 
  -7   7   7        2.97       -1.39      8.69 o 
  -6   7   7      225.63      239.60     21.36 o 
  -5   7   7       66.49       70.39     14.21 o 
  -4   7   7        1.90        1.50      9.17 o 
  -3   7   7      448.61      461.68     25.27 o 
  -2   7   7        1.68       -5.64      8.65 o 
  -1   7   7       16.37       17.07      9.85 o 
   0   7   7       52.50       51.82     12.03 o 
   1   7   7      428.31      421.22     23.46 o 
   2   7   7        4.25      -12.06      8.50 o 
   3   7   7       33.63       30.68     16.24 o 
   4   7   7      112.96      109.35     21.06 o 
  -9   8   7       47.57       35.42     11.86 o 
  -8   8   7       61.76       79.00     21.92 o 
  -7   8   7       41.92       47.45     14.89 o 
  -6   8   7       44.64       47.53     14.21 o 
  -5   8   7       61.66       68.66     14.89 o 
  -4   8   7       71.40       48.81     13.76 o 
  -3   8   7      195.43      189.59     18.58 o 
  -2   8   7       90.45       85.51     14.29 o 
  -1   8   7      373.05      343.83     22.19 o 
   0   8   7       32.83       29.03     11.36 o 
   1   8   7       27.33       21.13     11.05 o 
   2   8   7      847.49      887.79     26.92 o 
   3   8   7       32.74        2.33     16.24 o 
   4   8   7      118.82       89.19     20.61 o 
  -8   9   7        8.51       -8.72     13.01 o 
  -7   9   7       56.90       38.58     15.87 o 
  -6   9   7       52.92       46.55     15.27 o 
  -5   9   7      312.64      317.89     24.67 o 
  -4   9   7      217.51      232.46     21.73 o 
  -3   9   7       15.84       14.82     12.18 o 
  -2   9   7      141.98      155.45     18.05 o 
  -1   9   7       52.69       46.93     13.46 o 
   0   9   7       22.76       14.97     12.26 o 
   1   9   7        5.52       -3.53     11.66 o 
   2   9   7        0.06       17.45     15.79 o 
   3   9   7       15.45       -9.10     17.07 o 
  -7  10   7       18.72        8.80     14.51 o 
  -6  10   7        9.13        1.58     13.76 o 
  -5  10   7        1.38        4.81     13.24 o 
  -4  10   7       61.24       57.61     15.49 o 
  -3  10   7      108.62      119.95     18.27 o 
  -2  10   7       22.18       18.80     13.09 o 
  -1  10   7        6.26       13.61     12.71 o 
   0  10   7      146.83      137.40     18.73 o 
   1  10   7       15.35       14.67     10.10 o 
   2  10   7       43.75       42.34     17.75 o 
  -6  11   7      123.18      101.37     18.88 o 
  -5  11   7       14.77       26.70     15.57 o 
  -4  11   7       48.00       36.62     15.42 o 
  -3  11   7       29.67       15.49     14.74 o 
  -2  11   7        2.44       -9.78     12.56 o 
  -1  11   7       19.63       17.07     14.21 o 
   0  11   7        3.42       17.00     13.91 o 
  -4 -14   8        5.09        8.05      9.55 o 
  -3 -14   8       18.26       33.24     11.05 o 
  -2 -14   8      161.95      192.90     16.02 o 
  -1 -14   8      109.43      124.46     11.22 o 
   0 -14   8        1.52       -8.33     15.00 o 
   1 -14   8      302.19      362.56     27.22 o 
  -5 -13   8      267.43      256.52     18.20 o 
  -4 -13   8       19.02       29.25     10.30 o 
  -3 -13   8       53.11       47.90     10.98 o 
  -2 -13   8      438.93      511.01     23.24 o 
  -1 -13   8       51.43       41.21      8.29 o 
   0 -13   8      267.37      303.30     14.36 o 
   1 -13   8      111.98      144.32     19.03 o 
   2 -13   8        9.62        0.90     12.48 o 
   3 -13   8        1.53        2.03     13.09 o 
  -7 -12   8       53.15       64.68     13.16 o 
  -6 -12   8       18.81       10.23      9.93 o 
  -5 -12   8        3.53       -8.50      7.75 o 
  -4 -12   8        4.15       -4.44      7.67 o 
  -3 -12   8        9.01       10.90      8.27 o 
  -2 -12   8        0.11       -8.29      5.53 o 
  -1 -12   8      224.15      246.41     12.04 o 
   0 -12   8      305.13      314.50     13.89 o 
   1 -12   8       20.49        6.52      7.22 o 
   2 -12   8      293.34      342.70     25.04 o 
   3 -12   8      111.73      107.92     19.18 o 
   4 -12   8       60.61       48.28     17.60 o 
  -7 -11   8      314.96      307.58     20.46 o 
  -6 -11   8       16.90        5.79      9.02 o 
  -5 -11   8        5.30       -9.40      6.77 o 
  -4 -11   8     1135.63     1176.57     38.96 o 
  -3 -11   8       11.18        9.10      7.52 o 
  -2 -11   8      195.90      217.12     10.99 o 
  -1 -11   8      549.06      614.76     18.28 o 
   0 -11   8      168.67      168.27     10.06 o 
   1 -11   8      221.14      238.82     12.00 o 
   2 -11   8       80.79       86.19      9.83 o 
   3 -11   8        0.22      -16.36     10.90 o 
   4 -11   8        3.95       -6.69     12.63 o 
   5 -11   8        0.50      -10.60     13.61 o 
  -8 -10   8      311.88      272.76     19.70 o 
  -7 -10   8       28.46       30.38     10.98 o 
  -6 -10   8       46.95       47.23     10.53 o 
  -5 -10   8       28.48       24.07      8.57 o 
  -4 -10   8        0.16        3.08      6.69 o 
  -3 -10   8        0.26       -2.72      5.38 o 
  -2 -10   8        5.52       -1.09      4.88 o 
  -1 -10   8       41.05       39.94      7.71 o 
   0 -10   8      151.05      144.52      9.21 o 
   1 -10   8       71.78       90.97      8.60 o 
   2 -10   8       10.89        4.74     10.98 o 
   3 -10   8      332.62      329.32     23.46 o 
   4 -10   8      226.47      267.05     22.49 o 
   5 -10   8       65.85       55.73     16.17 o 
  -9  -9   8        0.65        0.53      9.93 o 
  -8  -9   8       86.36       77.08     13.54 o 
  -7  -9   8       36.68       33.39      9.78 o 
  -6  -9   8      312.95      348.19     18.95 o 
  -5  -9   8      337.70      346.77     18.20 o 
  -4  -9   8      105.55      113.03     10.90 o 
  -3  -9   8      331.29      352.65     12.29 o 
  -2  -9   8       73.29       66.75      6.66 o 
  -1  -9   8       70.03       77.12      7.10 o 
   0  -9   8      354.41      418.81     20.94 o 
   1  -9   8      106.91      124.18      8.84 o 
   2  -9   8      215.15      196.66     17.60 o 
   3  -9   8      134.00      142.21     16.47 o 
   4  -9   8       11.61        2.56     11.51 o 
   5  -9   8        6.79       -9.02     12.03 o 
   6  -9   8       22.14        6.84     13.39 o 
  -9  -8   8      200.32      181.69     16.77 o 
  -8  -8   8        6.98       10.08      8.65 o 
  -7  -8   8      299.09      295.55     17.97 o 
  -6  -8   8        2.45       -1.88      6.92 o 
  -5  -8   8     1226.64     1390.75     42.72 o 
  -4  -8   8        0.43        0.30      5.72 o 
  -3  -8   8       13.41       11.01      4.36 o 
  -2  -8   8       78.95       81.47      9.89 o 
  -1  -8   8        2.01        2.63      4.27 o 
   0  -8   8       55.77       50.37      6.56 o 
   1  -8   8      201.99      205.12     10.28 o 
   2  -8   8      858.53      876.80     35.42 o 
   3  -8   8        4.75       -8.20      8.50 o 
   4  -8   8      164.97      164.62     17.37 o 
   5  -8   8      243.07      247.65     21.28 o 
   6  -8   8      125.85      145.37     19.93 o 
 -10  -7   8       27.50       22.26     10.90 o 
  -9  -7   8       34.02       43.84     11.21 o 
  -8  -7   8        0.49      -10.27      6.84 o 
  -7  -7   8       60.11       57.23     10.38 o 
  -6  -7   8      328.97      333.30     17.37 o 
  -5  -7   8     1440.05     1476.55     43.84 o 
  -4  -7   8        6.75        7.27      4.32 o 
  -3  -7   8      133.74      128.48      7.22 o 
  -2  -7   8      158.43      147.72      7.56 o 
  -1  -7   8       71.71       87.00      8.39 o 
   0  -7   8      824.64      939.94     22.50 o 
   1  -7   8      745.44      790.57     20.63 o 
   2  -7   8      473.82      462.80     23.76 o 
   3  -7   8      117.79      116.27     14.44 o 
   4  -7   8      138.95      136.57     16.17 o 
   5  -7   8       38.25       29.86     12.94 o 
   6  -7   8       61.00       79.57     15.87 o 
 -10  -6   8        4.30       -2.96      6.86 o 
  -9  -6   8      264.48      214.70     13.95 o 
  -8  -6   8      250.93      220.11     19.06 o 
  -7  -6   8        2.57       -3.99      5.94 o 
  -6  -6   8     2370.79     2412.92     66.03 o 
  -5  -6   8      136.59      121.83     11.21 o 
  -4  -6   8       65.76       62.33      5.58 o 
  -3  -6   8      276.94      275.70      9.75 o 
  -2  -6   8       17.20       10.74      4.01 o 
  -1  -6   8       96.33       90.08      6.50 o 
   0  -6   8       66.66       82.72      7.86 o 
   1  -6   8        0.06       -9.81      6.54 o 
   2  -6   8      212.91      175.15     14.97 o 
   3  -6   8       24.09        7.52      8.27 o 
   4  -6   8       31.65       31.66     11.43 o 
   5  -6   8      153.48      143.56     16.70 o 
   6  -6   8      314.17      323.75     23.54 o 
 -10  -5   8       53.96       38.99      8.17 o 
  -9  -5   8       17.36       10.89      7.14 o 
  -8  -5   8       42.81       38.17      6.78 o 
  -7  -5   8       14.47       22.98      5.50 o 
  -6  -5   8        0.36        1.54      4.17 o 
  -5  -5   8      415.06      412.72     17.22 o 
  -4  -5   8      598.42      609.36     15.48 o 
  -3  -5   8        7.75        5.96      6.47 o 
  -2  -5   8      120.60      118.56      7.06 o 
  -1  -5   8     1639.55     1580.49     32.53 o 
   0  -5   8      992.51      966.71     22.76 o 
   1  -5   8     2178.02     2147.52     64.52 o 
   2  -5   8        2.27       -6.62      7.14 o 
   3  -5   8       21.95       13.24      8.50 o 
   4  -5   8      251.81      224.41     17.37 o 
   5  -5   8       80.00       93.18     14.21 o 
   6  -5   8       18.87       20.15     12.41 o 
   7  -5   8       33.64       51.74     15.49 o 
 -11  -4   8      202.32      199.74     21.96 o 
 -10  -4   8       61.91       71.14     13.54 o 
  -9  -4   8       24.66       21.71      6.80 o 
  -8  -4   8     1032.59     1082.77     25.96 o 
  -7  -4   8     1858.81     1930.80     67.27 o 
  -6  -4   8      110.84      115.34      8.12 o 
  -5  -4   8      533.79      558.05     14.22 o 
  -4  -4   8        0.87       -3.09      2.73 o 
  -3  -4   8      890.84      950.68     21.38 o 
  -2  -4   8     1081.27     1083.58     23.97 o 
  -1  -4   8        5.07        2.95      3.85 o 
   0  -4   8        0.01        4.21      6.09 o 
   1  -4   8        0.13        5.34      7.45 o 
   2  -4   8      307.80      274.04     17.82 o 
   3  -4   8        2.19        1.35      7.60 o 
   4  -4   8      457.05      394.22     21.81 o 
   5  -4   8      126.74       95.66     13.99 o 
   6  -4   8       16.52       22.56     11.58 o 
 -11  -3   8      149.47      167.70     19.25 o 
 -10  -3   8        4.61       14.14     11.51 o 
  -9  -3   8        1.41       -8.57      9.48 o 
  -8  -3   8       51.29       50.44     11.36 o 
  -7  -3   8       38.84       44.91      5.96 o 
  -6  -3   8      147.11      147.58      7.79 o 
  -5  -3   8       22.21       23.26      3.38 o 
  -4  -3   8      313.80      327.29      8.46 o 
  -3  -3   8     1510.48     1541.01     25.24 o 
  -2  -3   8      249.12      230.86      9.18 o 
  -1  -3   8      324.46      297.52     10.82 o 
   0  -3   8      976.36     1032.32     36.25 o 
   1  -3   8      179.16      197.79     15.34 o 
   2  -3   8        4.56       -4.36      7.14 o 
   3  -3   8       88.66       64.75     11.36 o 
   4  -3   8        8.40       10.45      9.48 o 
   5  -3   8      198.92      175.83     16.62 o 
   6  -3   8       22.93       12.03     10.98 o 
 -11  -2   8       31.70       30.38     13.99 o 
 -10  -2   8      156.43      150.48     17.22 o 
  -9  -2   8      332.86      359.32     22.56 o 
  -8  -2   8       83.62       90.87     10.04 o 
  -7  -2   8      634.21      638.33     16.77 o 
  -6  -2   8      581.52      613.16     12.78 o 
  -5  -2   8       65.41       73.03      4.18 o 
  -4  -2   8     2273.79     2351.44     36.27 o 
  -3  -2   8      619.13      685.50     17.00 o 
  -2  -2   8        1.83       -1.30      3.76 o 
  -1  -2   8     1322.13     1330.13     43.32 o 
   0  -2   8       10.30       11.96      7.37 o 
   1  -2   8       13.58        6.92      6.24 o 
   2  -2   8        5.93        0.16      5.02 o 
   3  -2   8        9.53       -5.04      6.51 o 
   4  -2   8       65.89       61.39      9.10 o 
   5  -2   8      149.09      188.76     16.85 o 
   6  -2   8       80.85       44.52     12.63 o 
 -11  -1   8        2.47       -0.15     13.09 o 
 -10  -1   8       85.65       87.76     15.04 o 
  -9  -1   8        1.48        3.31     10.23 o 
  -8  -1   8       84.75       80.62     12.71 o 
  -7  -1   8        6.90       12.26      4.55 o 
  -6  -1   8       12.00        9.77      3.27 o 
  -5  -1   8       63.13       62.55      4.10 o 
  -4  -1   8       92.59       96.42      5.35 o 
  -3  -1   8      502.60      520.33     19.74 o 
  -2  -1   8     1536.93     1490.69     46.25 o 
  -1  -1   8       66.11       68.21      9.78 o 
   0  -1   8        6.07       -4.36      7.37 o 
   1  -1   8      492.63      482.61     15.47 o 
   2  -1   8      283.67      333.24     13.63 o 
   3  -1   8     1658.77     1588.76     44.63 o 
   4  -1   8      215.53      203.81     12.15 o 
   5  -1   8       69.84       70.66     12.52 o 
   6  -1   8      225.60      224.26     22.56 o 
 -11   0   8       25.14       16.62     14.44 o 
 -10   0   8       48.94       51.67     14.14 o 
  -9   0   8       52.25       48.51     12.56 o 
  -8   0   8      402.65      394.07     21.66 o 
  -7   0   8      198.29      179.66     10.12 o 
  -6   0   8      230.82      244.91      7.80 o 
  -5   0   8     2123.45     2145.75     42.79 o 
  -4   0   8      618.74      633.98     11.80 o 
  -3   0   8     1066.32     1071.36     35.72 o 
  -2   0   8      134.39      152.74     12.56 o 
  -1   0   8       18.41        6.32      6.92 o 
   0   0   8     2533.28     2592.13     74.90 o 
   1   0   8       21.64       12.47      5.93 o 
   2   0   8      443.73      451.25     22.15 o 
   3   0   8       70.17      108.51     17.26 o 
   4   0   8        0.12       -2.71      7.12 o 
   5   0   8        0.22       -3.43      7.21 o 
   6   0   8      108.17       88.82     18.65 o 
 -11   1   8       21.43        4.81     13.84 o 
 -10   1   8        1.86      -12.11     11.58 o 
  -9   1   8        3.51       -6.32      9.93 o 
  -8   1   8      204.85      190.34     17.67 o 
  -7   1   8        0.18       -0.96      5.37 o 
  -6   1   8       22.69       22.59      5.72 o 
  -5   1   8       28.09       28.94      4.56 o 
  -4   1   8      109.04      113.33      6.58 o 
  -3   1   8       60.93       74.83      7.57 o 
  -2   1   8       29.45       27.98      7.97 o 
  -1   1   8     1683.59     1633.65     51.06 o 
   0   1   8      356.45      419.56     21.81 o 
   1   1   8      649.86      703.64     20.31 o 
   2   1   8     1839.87     1934.26     42.44 o 
   3   1   8      378.41      398.07     26.21 o 
   4   1   8      160.36      176.79     12.66 o 
   5   1   8      211.31      188.24     21.66 o 
   6   1   8       25.41       -6.77     14.82 o 
 -11   2   8        0.37      -15.57     13.76 o 
 -10   2   8        6.08       -4.96     12.11 o 
  -9   2   8       86.13       76.86     14.74 o 
  -8   2   8       36.29       35.05     11.28 o 
  -7   2   8      326.43      355.11     14.68 o 
  -6   2   8        4.64        9.89      5.42 o 
  -5   2   8      750.99      770.28     20.38 o 
  -4   2   8     1793.17     1770.07     53.55 o 
  -3   2   8       43.38       63.16      9.85 o 
  -2   2   8      732.85      700.62     21.77 o 
  -1   2   8      207.39      200.79     15.12 o 
   0   2   8     1020.40     1156.64     40.76 o 
   1   2   8     1527.98     1573.19     51.51 o 
   2   2   8       49.27       51.49      8.34 o 
   3   2   8      339.39      336.91     15.87 o 
   4   2   8        2.85       -3.16      7.88 o 
   5   2   8       20.10       22.34     15.57 o 
   6   2   8       13.26      -23.61     16.77 o 
 -11   3   8      153.52      137.40     21.43 o 
 -10   3   8       33.82       22.49     14.74 o 
  -9   3   8       39.03       41.21     13.54 o 
  -8   3   8       33.95       29.37      8.14 o 
  -7   3   8       45.81       44.95     15.00 o 
  -6   3   8      110.26      103.12     13.39 o 
  -5   3   8        0.03       -1.30      5.34 o 
  -4   3   8        2.46       -0.38      6.32 o 
  -3   3   8      266.39      247.87     16.17 o 
  -2   3   8       68.23       60.44      7.62 o 
  -1   3   8       21.02       14.96      7.21 o 
   0   3   8     2264.20     2254.38     50.14 o 
   1   3   8      733.22      799.42     33.32 o 
   2   3   8      128.31      147.53     12.03 o 
   3   3   8      277.86      318.77     16.06 o 
   4   3   8        1.17      -11.08      8.75 o 
   5   3   8      242.52      274.34     25.19 o 
   6   3   8      169.81      173.65     24.44 o 
 -10   4   8        1.49       15.72     15.49 o 
  -9   4   8       57.00       39.33     14.36 o 
  -8   4   8       65.57       65.11      9.74 o 
  -7   4   8        0.71        1.54      7.20 o 
  -6   4   8     1291.51     1355.46     32.67 o 
  -5   4   8        6.04        7.45      9.25 o 
  -4   4   8      299.43      282.01     18.42 o 
  -3   4   8      679.11      644.05     27.30 o 
  -2   4   8        5.24       -3.99      7.29 o 
  -1   4   8     1101.55     1083.71     28.78 o 
   0   4   8      672.81      747.26     23.35 o 
   1   4   8       28.98       31.67      9.25 o 
   2   4   8      274.61      284.14     12.41 o 
   3   4   8       53.91       56.58      9.91 o 
   4   4   8       71.34       59.04     17.07 o 
   5   4   8        5.51      -13.99     16.09 o 
 -10   5   8       81.74       55.50     18.05 o 
  -9   5   8       26.62       -1.88     13.61 o 
  -8   5   8       27.90       26.94      9.15 o 
  -7   5   8       64.00       72.29     11.73 o 
  -6   5   8      133.48      138.10     11.35 o 
  -5   5   8      146.73      149.51     16.85 o 
  -4   5   8       56.63       51.82     11.43 o 
  -3   5   8       14.78       17.52      8.50 o 
  -2   5   8      306.49      312.85     19.55 o 
  -1   5   8       17.05       25.87      9.78 o 
   0   5   8       10.73       10.83      9.63 o 
   1   5   8      802.92      821.77     34.22 o 
   2   5   8      130.10      153.92     10.52 o 
   3   5   8       23.12       12.43      7.99 o 
   4   5   8      314.95      345.19     27.22 o 
   5   5   8        6.89      -10.90     17.22 o 
 -10   6   8       41.44       55.05     19.10 o 
  -9   6   8        3.03      -12.02      9.21 o 
  -8   6   8       10.04       -3.64      8.95 o 
  -7   6   8       29.75       39.26      9.52 o 
  -6   6   8      197.41      230.95     20.23 o 
  -5   6   8      441.16      432.72     25.27 o 
  -4   6   8       85.82       76.63     13.16 o 
  -3   6   8        1.64        0.90      9.02 o 
  -2   6   8      390.24      368.88     21.96 o 
  -1   6   8       67.35       66.18     12.63 o 
   0   6   8      224.61      243.96     18.80 o 
   1   6   8        1.89       -3.99     10.23 o 
   2   6   8      103.58       97.80     12.11 o 
   3   6   8       61.48       43.62     17.07 o 
   4   6   8      107.82      101.00     20.91 o 
  -9   7   8       64.63       36.88     12.08 o 
  -8   7   8       24.93       21.67     10.40 o 
  -7   7   8       11.03       -1.43     13.24 o 
  -6   7   8        2.42       -0.53     11.21 o 
  -5   7   8        9.89        6.77     11.43 o 
  -4   7   8      127.44      122.43     16.47 o 
  -3   7   8        4.72        6.69     10.98 o 
  -2   7   8        1.06        1.43      9.55 o 
  -1   7   8       55.18       43.32     12.63 o 
   0   7   8       42.08       46.63     12.48 o 
   1   7   8        5.32       -2.48     10.98 o 
   2   7   8      281.37      291.00     17.20 o 
   3   7   8      277.43      282.01     25.95 o 
  -8   8   8        7.89       -8.50     13.24 o 
  -7   8   8       36.61       37.00     14.59 o 
  -6   8   8        3.91       -6.17     11.73 o 
  -5   8   8       37.94       36.70     13.99 o 
  -4   8   8      176.70      174.70     19.93 o 
  -3   8   8       44.68       55.27     14.44 o 
  -2   8   8       16.18       11.81     11.51 o 
  -1   8   8      227.61      212.68     19.93 o 
   0   8   8        3.96        7.90     11.13 o 
   1   8   8      195.78      223.78     15.46 o 
   2   8   8      248.32      255.06     20.15 o 
   3   8   8        8.57      -24.37     16.24 o 
  -7   9   8       51.78       56.48     16.39 o 
  -6   9   8       20.44       20.98     14.36 o 
  -5   9   8       41.79       53.39     15.34 o 
  -4   9   8        0.34       -3.61     12.86 o 
  -3   9   8       31.74       30.31     14.14 o 
  -2   9   8        2.26        5.04     12.63 o 
  -1   9   8        6.78        3.31     12.03 o 
   0   9   8      219.45      235.39     22.03 o 
   1   9   8        0.37        3.53     10.15 o 
   2   9   8       12.68       14.66     17.90 o 
  -6  10   8        0.55       -6.09     13.99 o 
  -5  10   8        1.53       -3.84     13.31 o 
  -4  10   8       50.97       53.85     16.32 o 
  -3  10   8       61.79       71.74     17.60 o 
  -2  10   8       83.83       86.26     17.67 o 
  -1  10   8        0.47      -12.56     12.41 o 
   0  10   8      103.61       87.54     17.67 o 
  -4  11   8       13.07       26.85     15.12 o 
  -3  11   8        4.78       -5.57     15.04 o 
  -2  11   8        3.94       -4.96     14.51 o 
  -3 -14   9        4.10       -0.75      9.70 o 
  -2 -14   9      440.88      519.73     24.52 o 
  -1 -14   9       35.78       44.33      9.18 o 
   0 -14   9       63.84       57.85     10.12 o 
  -5 -13   9       64.96       65.65     12.26 o 
  -4 -13   9       30.31       48.43     11.28 o 
  -3 -13   9      264.01      301.27     18.58 o 
  -2 -13   9       79.58       78.66     12.48 o 
  -1 -13   9       30.12       25.72      8.31 o 
   0 -13   9        1.82       16.01      8.76 o 
   1 -13   9        7.04       -5.78      7.71 o 
   2 -13   9        1.74        1.13     13.39 o 
  -6 -12   9        0.34       -3.53      8.12 o 
  -5 -12   9        1.21       -7.75      7.97 o 
  -4 -12   9       34.40       35.12     10.23 o 
  -3 -12   9      254.39      278.71     16.92 o 
  -2 -12   9      202.31      210.37     11.53 o 
  -1 -12   9      773.26      860.63     23.82 o 
   0 -12   9       72.15       68.19      9.34 o 
   1 -12   9       42.22       57.39      9.43 o 
   2 -12   9      311.78      362.71     26.17 o 
   3 -12   9       27.74        8.27     14.21 o 
  -7 -11   9      204.11      174.40     16.24 o 
  -6 -11   9        8.17       11.51      8.65 o 
  -5 -11   9      244.55      219.90     15.64 o 
  -4 -11   9      294.01      338.19     18.35 o 
  -3 -11   9      126.35      129.35     12.56 o 
  -2 -11   9      605.22      637.98     18.94 o 
  -1 -11   9      107.75      116.83     12.78 o 
   0 -11   9       18.99       16.25      6.97 o 
   1 -11   9       15.01       22.85      7.85 o 
   2 -11   9        0.23       -8.35     11.05 o 
   3 -11   9        3.42       -5.04     13.01 o 
   4 -11   9      139.35      136.57     20.91 o 
  -8 -10   9      221.96      220.42     18.12 o 
  -7 -10   9       13.98       12.41      9.33 o 
  -6 -10   9        4.33       -4.21      7.22 o 
  -5 -10   9       26.03       30.08      8.50 o 
  -4 -10   9        3.70       -0.83      6.54 o 
  -3 -10   9      209.82      209.59     10.63 o 
  -2 -10   9      282.05      284.23     11.83 o 
  -1 -10   9      210.73      193.20     10.37 o 
   0 -10   9       75.84       81.82      8.50 o 
   1 -10   9       11.69        4.34      7.37 o 
   2 -10   9      151.98      130.40     16.92 o 
   3 -10   9      548.01      607.65     32.11 o 
   4 -10   9       58.56       78.59     16.85 o 
  -9  -9   9      209.36      192.15     17.52 o 
  -8  -9   9       20.86       17.60     10.08 o 
  -7  -9   9       74.10       70.39     11.58 o 
  -6  -9   9      313.96      299.16     17.37 o 
  -5  -9   9      110.62      113.86     11.51 o 
  -4  -9   9      699.07      676.76     25.42 o 
  -3  -9   9      788.77      832.73     21.13 o 
  -2  -9   9       25.53       36.33      6.18 o 
  -1  -9   9      102.04       92.84      8.13 o 
   0  -9   9        1.37        0.54      5.26 o 
   1  -9   9       40.10       35.98      7.32 o 
   2  -9   9       19.29       12.41     10.23 o 
   3  -9   9       17.90       13.46     11.43 o 
   4  -9   9        0.70       -5.11     11.43 o 
   5  -9   9        1.15        6.09     12.48 o 
  -9  -8   9       80.71       79.42     13.61 o 
  -8  -8   9        0.39      -10.60      7.07 o 
  -7  -8   9       65.53       51.97     10.08 o 
  -6  -8   9       69.77       61.14      9.78 o 
  -5  -8   9       37.30       31.51      8.05 o 
  -4  -8   9       23.15       26.92      7.07 o 
  -3  -8   9        4.41        1.98      4.28 o 
  -2  -8   9       89.66       71.33      8.27 o 
  -1  -8   9        0.85        1.12      4.75 o 
   0  -8   9       20.97       15.90      5.77 o 
   1  -8   9      486.58      495.67     25.49 o 
   2  -8   9       78.82       94.91     14.14 o 
   3  -8   9      160.60      152.59     16.70 o 
   4  -8   9      433.62      466.87     27.52 o 
   5  -8   9       19.37       28.58     13.46 o 
 -10  -7   9        0.46       -5.64      8.57 o 
  -9  -7   9       32.91       19.18      9.55 o 
  -8  -7   9      254.50      235.76     16.32 o 
  -7  -7   9       14.90        9.55      7.37 o 
  -6  -7   9      359.12      359.02     17.82 o 
  -5  -7   9      458.41      456.11     19.55 o 
  -4  -7   9        4.66       -1.12      3.96 o 
  -3  -7   9      583.41      533.66     14.99 o 
  -2  -7   9      264.25      284.90     13.88 o 
  -1  -7   9      761.10      642.23     19.93 o 
   0  -7   9      235.72      244.75     19.85 o 
   1  -7   9      444.87      436.56     22.86 o 
   2  -7   9       24.58       15.79      9.48 o 
   3  -7   9        8.02       10.60      9.48 o 
   4  -7   9       15.29       12.86     10.98 o 
   5  -7   9        2.43       -3.61     12.03 o 
   6  -7   9        3.88       -4.21     12.33 o 
 -10  -6   9       68.05       39.86     11.36 o 
  -9  -6   9      181.33      147.25     14.29 o 
  -8  -6   9        0.60       -1.80      6.47 o 
  -7  -6   9       16.34       13.61      7.22 o 
  -6  -6   9     1291.43     1258.91     38.88 o 
  -5  -6   9      185.24      161.09     11.73 o 
  -4  -6   9      362.21      325.99     21.25 o 
  -3  -6   9      127.36      125.02      7.42 o 
  -2  -6   9       18.65        9.03      4.51 o 
  -1  -6   9      147.09      124.04      8.13 o 
   0  -6   9      159.78      164.64      9.35 o 
   1  -6   9      670.70      643.37     28.28 o 
   2  -6   9      178.88      164.92     15.04 o 
   3  -6   9       28.21       14.59     10.08 o 
   4  -6   9      161.57      153.87     16.17 o 
   5  -6   9      746.12      772.95     35.42 o 
   6  -6   9       30.33        8.27     12.71 o 
 -10  -5   9        9.54        5.01     19.82 o 
  -9  -5   9       70.11       72.09      8.42 o 
  -8  -5   9       48.11       54.93      7.22 o 
  -7  -5   9      552.42      560.95     22.56 o 
  -6  -5   9      111.15      114.01     10.60 o 
  -5  -5   9       62.28       67.40      6.03 o 
  -4  -5   9      979.94      934.97     21.61 o 
  -3  -5   9        3.32       -0.67      3.94 o 
  -2  -5   9      589.36      586.67     16.18 o 
  -1  -5   9     1356.57     1420.03     30.93 o 
   0  -5   9       27.10        5.72      7.75 o 
   1  -5   9      738.92      649.39     28.28 o 
   2  -5   9       75.56       62.57     11.21 o 
   3  -5   9       49.28       15.04     10.45 o 
   4  -5   9       23.48       -1.80      9.55 o 
   5  -5   9        9.01       21.28     11.58 o 
   6  -5   9       14.06        2.11     13.09 o 
 -10  -4   9      262.46      283.22     22.41 o 
  -9  -4   9        7.44        0.32      5.72 o 
  -8  -4   9      595.07      622.25     44.82 o 
  -7  -4   9     1229.47     1290.23     76.33 o 
  -6  -4   9        5.21        0.99      4.17 o 
  -5  -4   9      318.28      325.48     10.55 o 
  -4  -4   9        1.82       -3.50      3.78 o 
  -3  -4   9      178.78      191.19      9.02 o 
  -2  -4   9      213.18      221.79     13.24 o 
  -1  -4   9       22.34       17.49      5.23 o 
   0  -4   9      385.33      362.03     20.76 o 
   1  -4   9       42.73       47.38     10.83 o 
   2  -4   9       16.40        2.03      8.05 o 
   3  -4   9      953.91      894.78     35.80 o 
   4  -4   9       73.78       64.37     12.86 o 
   5  -4   9       50.45       21.36     10.90 o 
   6  -4   9      472.31      474.16     27.75 o 
 -11  -3   9       57.01       71.07     15.79 o 
 -10  -3   9       17.00       24.89     12.11 o 
  -9  -3   9       75.48       75.88     13.46 o 
  -8  -3   9      319.58      321.48     12.86 o 
  -7  -3   9        7.22        1.13      4.75 o 
  -6  -3   9      724.41      764.42     36.17 o 
  -5  -3   9      650.53      656.66     13.63 o 
  -4  -3   9      345.03      377.02      9.69 o 
  -3  -3   9     1624.69     1653.00     34.29 o 
  -2  -3   9       39.99       40.33      5.87 o 
  -1  -3   9      713.40      690.00     28.58 o 
   0  -3   9     2809.65     2948.75     84.68 o 
   1  -3   9     1326.13     1264.33     44.07 o 
   2  -3   9       99.28       81.67     12.48 o 
   3  -3   9      484.00      452.95     24.07 o 
   4  -3   9       82.21       89.87     14.44 o 
   5  -3   9        5.54       -9.93      9.63 o 
   6  -3   9        0.14      -13.91     10.45 o 
 -11  -2   9       57.39       57.68     15.34 o 
 -10  -2   9       58.59       42.94     13.84 o 
  -9  -2   9      256.64      278.03     21.66 o 
  -8  -2   9      459.84      420.16     22.49 o 
  -7  -2   9     1093.06     1147.95     48.21 o 
  -6  -2   9      567.69      595.75     11.80 o 
  -5  -2   9        2.14        1.27      3.24 o 
  -4  -2   9     1064.53     1104.68     20.39 o 
  -3  -2   9       13.28        8.33      4.68 o 
  -2  -2   9        4.57        7.14      7.60 o 
  -1  -2   9      394.30      436.93     22.56 o 
   0  -2   9      288.15      249.38     17.75 o 
   1  -2   9        1.06       -3.53      8.65 o 
   2  -2   9       78.53       83.03     13.09 o 
   3  -2   9       18.88        0.23      9.78 o 
   4  -2   9      704.43      658.64     30.23 o 
   5  -2   9        8.81        3.61     10.23 o 
 -11  -1   9       82.86       70.54     16.47 o 
 -10  -1   9       26.29       23.16     12.63 o 
  -9  -1   9       15.95        5.26     10.30 o 
  -8  -1   9      238.38      251.93     18.73 o 
  -7  -1   9      146.38      155.97     15.79 o 
  -6  -1   9        3.29        2.60      5.58 o 
  -5  -1   9      611.64      622.13     12.15 o 
  -4  -1   9     1176.13     1192.17     21.38 o 
  -3  -1   9       98.93       99.72     11.96 o 
  -2  -1   9      983.10     1008.79     36.17 o 
  -1  -1   9       65.72       95.66     12.11 o 
   0  -1   9       22.42       25.95     10.38 o 
   1  -1   9      574.48      624.45     20.76 o 
   2  -1   9       18.67       15.50      6.70 o 
   3  -1   9       53.65       37.13      8.06 o 
   4  -1   9      165.86      164.55     16.92 o 
   5  -1   9       79.82       66.18     14.21 o 
 -11   0   9      113.74       86.33     16.77 o 
 -10   0   9       60.06       41.29     13.46 o 
  -9   0   9      105.03       88.82     14.21 o 
  -8   0   9      150.97      170.86     17.37 o 
  -7   0   9      540.15      570.63     17.73 o 
  -6   0   9      624.85      642.39     18.33 o 
  -5   0   9      468.71      508.89     10.90 o 
  -4   0   9        6.91        7.07      8.80 o 
  -3   0   9      121.66      117.69     12.94 o 
  -2   0   9       80.11       94.68     11.96 o 
  -1   0   9       16.36        8.72      7.97 o 
   0   0   9      130.53      129.43     14.97 o 
   1   0   9      192.85      190.72     11.76 o 
   2   0   9        5.79       17.04      7.46 o 
   3   0   9      213.73      209.92     13.43 o 
   4   0   9        8.75        1.98      7.79 o 
   5   0   9      412.08      342.15     17.05 o 
 -11   1   9        5.19       10.38     14.29 o 
 -10   1   9      103.52       81.15     15.94 o 
  -9   1   9       41.21       31.28     12.48 o 
  -8   1   9       52.15       62.57     12.48 o 
  -7   1   9       52.68       56.55      7.95 o 
  -6   1   9      160.17      181.10     10.92 o 
  -5   1   9       92.19       76.93      7.63 o 
  -4   1   9      232.01      221.86     11.85 o 
  -3   1   9      706.40      748.71     21.75 o 
  -2   1   9      260.47      265.02     17.30 o 
  -1   1   9      495.62      487.02     24.37 o 
   0   1   9      298.62      320.82     20.91 o 
   1   1   9      135.95      134.55     11.01 o 
   2   1   9     1080.77     1065.08     28.53 o 
   3   1   9        9.15        0.46      7.79 o 
   4   1   9        0.44       -9.16      8.21 o 
   5   1   9      115.33      122.51     20.38 o 
 -10   2   9       40.68       35.87     15.12 o 
  -9   2   9      221.28      279.01     22.11 o 
  -8   2   9      148.79      129.88     15.42 o 
  -7   2   9       92.20       86.16      8.99 o 
  -6   2   9      403.57      412.11     15.61 o 
  -5   2   9      393.77      397.32     14.68 o 
  -4   2   9       28.00       40.84      9.33 o 
  -3   2   9       25.28       33.73      7.37 o 
  -2   2   9        2.11        1.00      6.09 o 
  -1   2   9      321.25      349.17     21.21 o 
   0   2   9      136.04      121.60     15.57 o 
   1   2   9       51.76       66.49      9.03 o 
   2   2   9       12.46        2.88      7.66 o 
   3   2   9        1.37        0.79      8.40 o 
   4   2   9      145.87      146.33     13.31 o 
   5   2   9        6.57      -19.55     15.49 o 
 -10   3   9       20.90       46.40     15.87 o 
  -9   3   9        5.63      -17.48     11.66 o 
  -8   3   9        3.25        5.89      8.07 o 
  -7   3   9       35.84       47.35      8.50 o 
  -6   3   9       56.72       48.29      8.12 o 
  -5   3   9        0.29       -6.39      7.75 o 
  -4   3   9        8.09       -7.60      7.60 o 
  -3   3   9       36.48       37.15      9.63 o 
  -2   3   9      794.74      761.87     30.80 o 
  -1   3   9      525.91      566.48     20.18 o 
   0   3   9      473.97      465.53     18.73 o 
   1   3   9      210.87      223.36     13.24 o 
   2   3   9       35.98       27.85      9.12 o 
   3   3   9      147.20      148.82     17.79 o 
   4   3   9      184.43      203.43     22.64 o 
   5   3   9        0.33        3.99     17.07 o 
 -10   4   9       68.94       65.13     18.42 o 
  -9   4   9      112.71      110.62     18.42 o 
  -8   4   9      125.68      143.90     12.60 o 
  -7   4   9      108.96      133.40     11.59 o 
  -6   4   9        0.69        4.45      7.04 o 
  -5   4   9      292.48      281.64     19.70 o 
  -4   4   9     1090.32     1084.29     39.93 o 
  -3   4   9        7.51       16.62      9.55 o 
  -2   4   9       11.75       11.66      9.10 o 
  -1   4   9      220.47      253.30     14.61 o 
   0   4   9       17.89       29.32     16.24 o 
   1   4   9      105.41      107.08      9.73 o 
   2   4   9       65.41       69.02      9.23 o 
   3   4   9       66.15       68.17      9.79 o 
   4   4   9        2.33      -16.32     15.42 o 
 -10   5   9       57.76       56.85     19.18 o 
  -9   5   9        5.16       11.58     15.12 o 
  -8   5   9        5.96        7.21      9.04 o 
  -7   5   9       17.36       17.11      8.69 o 
  -6   5   9      110.03      123.79     16.39 o 
  -5   5   9       14.94       17.82     11.66 o 
  -4   5   9       26.84       20.83     10.45 o 
  -3   5   9      177.00      155.67     15.79 o 
  -2   5   9       10.46        4.96      9.63 o 
  -1   5   9      221.88      224.26     18.65 o 
   0   5   9      226.38      226.36     19.70 o 
   1   5   9       44.26       39.93      8.30 o 
   2   5   9       35.68       26.19      8.35 o 
   3   5   9      112.89      114.35     11.17 o 
   4   5   9      139.04      152.14     22.86 o 
  -9   6   9       61.06       58.50     12.52 o 
  -8   6   9       14.05        3.25     15.23 o 
  -7   6   9      108.22      103.25     16.85 o 
  -6   6   9        0.60        1.43     11.28 o 
  -5   6   9      221.70      198.01     19.25 o 
  -4   6   9       48.45       42.57     12.56 o 
  -3   6   9      374.61      387.90     24.14 o 
  -2   6   9       10.14       20.31     11.36 o 
  -1   6   9        3.09       -8.87      9.70 o 
   0   6   9       24.03       35.05     12.86 o 
   1   6   9       21.17        7.91     16.13 o 
   2   6   9       36.03       19.26     10.85 o 
   3   6   9        0.38      -14.74     16.09 o 
  -9   7   9       65.01       72.91     13.56 o 
  -8   7   9       62.22       77.61     17.30 o 
  -7   7   9       58.48       45.42     15.42 o 
  -6   7   9       51.49       35.57     14.74 o 
  -5   7   9       59.06       47.90     14.66 o 
  -4   7   9      101.92      125.59     17.82 o 
  -3   7   9       19.37       16.32     11.96 o 
  -2   7   9       51.68       54.15     14.06 o 
  -1   7   9        9.28        7.82     11.66 o 
   0   7   9       89.27       98.29     16.77 o 
   1   7   9      128.22      148.64     13.98 o 
   2   7   9      256.95      264.58     17.84 o 
  -8   8   9      106.14      112.35     20.31 o 
  -7   8   9       28.17        0.98     14.51 o 
  -6   8   9       20.24       14.82     14.14 o 
  -5   8   9       26.34       17.82     13.69 o 
  -4   8   9       50.61       48.66     15.57 o 
  -3   8   9        6.03        1.65     11.96 o 
  -2   8   9      130.33      120.78     17.60 o 
  -1   8   9        2.56       -2.93     12.33 o 
   0   8   9        4.99       -4.74     12.86 o 
   1   8   9      388.96      446.79     20.69 o 
  -7   9   9        0.04        3.01     15.19 o 
  -6   9   9        0.01        5.87     14.29 o 
  -5   9   9        7.49       12.86     14.29 o 
  -4   9   9       15.01        8.27     14.06 o 
  -3   9   9        7.41       11.66     13.84 o 
  -2   9   9        0.64       -5.94     13.16 o 
  -1   9   9      142.98      126.72     19.25 o 
   0   9   9       18.76       12.03     14.97 o 
  -4  10   9        5.62       -7.14     14.51 o 
  -3  10   9       84.36       97.99     19.78 o 
  -2  10   9        6.38        7.67     14.21 o 
  -4 -13  10        5.13        6.92      9.85 o 
  -3 -13  10       20.57       22.56     10.53 o 
  -2 -13  10        1.02      -11.21      9.17 o 
  -1 -13  10       11.03       -0.26      7.79 o 
   0 -13  10        8.74       16.01      8.36 o 
   1 -13  10        0.31       -7.19      8.26 o 
  -6 -12  10       14.57        5.26      8.80 o 
  -5 -12  10        4.60       -7.67      7.67 o 
  -4 -12  10      413.08      448.22     22.11 o 
  -3 -12  10       39.70       33.92     10.15 o 
  -2 -12  10      127.58      142.52     10.57 o 
  -1 -12  10      746.97      758.79     57.91 o 
   0 -12  10       17.04        7.26      7.79 o 
   1 -12  10      141.16      113.34     11.65 o 
   2 -12  10      105.43       89.42     17.82 o 
  -7 -11  10       66.53       45.50     11.43 o 
  -6 -11  10       15.69       21.43      9.33 o 
  -5 -11  10       92.07       78.51     11.73 o 
  -4 -11  10      159.22      166.80     13.91 o 
  -3 -11  10       86.87       76.41     11.05 o 
  -2 -11  10       62.11       59.25      8.09 o 
  -1 -11  10        1.46       -0.32      6.74 o 
   0 -11  10       18.48       15.35     11.73 o 
   1 -11  10       49.24       57.80      9.48 o 
   2 -11  10        9.65       -1.73     13.24 o 
   3 -11  10      281.35      329.24     26.10 o 
  -8 -10  10       29.47       21.51     10.75 o 
  -7 -10  10       10.80        3.84      8.20 o 
  -6 -10  10       35.17       20.38      8.95 o 
  -5 -10  10       81.36       68.44     10.68 o 
  -4 -10  10       47.64       26.70      8.65 o 
  -3 -10  10      998.46     1006.45     35.72 o 
  -2 -10  10      373.50      357.44     13.89 o 
  -1 -10  10       29.33       29.37      7.10 o 
   0 -10  10      781.45      791.07     22.64 o 
   1 -10  10      172.07      189.59     18.65 o 
   2 -10  10      237.90      265.92     21.96 o 
   3 -10  10      256.06      302.92     23.91 o 
   4 -10  10        5.60        4.66     12.11 o 
  -8  -9  10        2.85       -4.21      8.12 o 
  -7  -9  10      150.72      124.16     13.24 o 
  -6  -9  10      478.41      490.86     22.49 o 
  -5  -9  10        5.59       -1.20      6.69 o 
  -4  -9  10      439.16      441.90     20.15 o 
  -3  -9  10      465.65      457.97     22.49 o 
  -2  -9  10      370.71      365.66     13.72 o 
  -1  -9  10        2.99        2.61      5.55 o 
   0  -9  10        0.12       -2.54      6.19 o 
   1  -9  10       22.69       11.13     10.75 o 
   2  -9  10       93.47      117.99     16.62 o 
   3  -9  10        0.38        1.50     11.13 o 
   4  -9  10       34.46       39.86     13.76 o 
  -9  -8  10        8.30        0.15      8.80 o 
  -8  -8  10       49.73       48.88     10.45 o 
  -7  -8  10       60.38       55.95     10.00 o 
  -6  -8  10        4.68       -4.66      6.39 o 
  -5  -8  10       52.38       59.19      9.25 o 
  -4  -8  10      135.01      135.22     11.36 o 
  -3  -8  10      108.21      101.75      7.90 o 
  -2  -8  10      774.73      730.92     19.77 o 
  -1  -8  10       32.99       33.88      6.43 o 
   0  -8  10       47.14       42.76      7.57 o 
   1  -8  10     1003.47      975.77     38.73 o 
   2  -8  10      254.96      264.57     20.00 o 
   3  -8  10      120.70      146.20     17.82 o 
   4  -8  10       53.42       53.55     14.97 o 
  -9  -7  10      146.96      123.56     13.46 o 
  -8  -7  10      230.21      209.97     15.19 o 
  -7  -7  10      113.61      102.88     11.58 o 
  -6  -7  10      179.13      206.36     13.76 o 
  -5  -7  10       10.55        6.84      6.62 o 
  -4  -7  10       14.28        7.79      4.73 o 
  -3  -7  10      610.48      592.25     23.05 o 
  -2  -7  10      134.78      167.45      9.29 o 
  -1  -7  10      149.65      147.41      9.25 o 
   0  -7  10        6.59        2.78      8.65 o 
   1  -7  10        0.03        5.79      8.72 o 
   2  -7  10        2.85      -10.60      8.05 o 
   3  -7  10       95.85      111.30     15.94 o 
   4  -7  10       35.48       50.99     14.14 o 
   5  -7  10       22.08        9.70     12.56 o 
 -10  -6  10       39.37       18.58      9.40 o 
  -9  -6  10      177.21      172.29     14.51 o 
  -8  -6  10       11.76        4.81      7.29 o 
  -7  -6  10      553.91      548.16     22.79 o 
  -6  -6  10      313.46      312.10     16.24 o 
  -5  -6  10        7.72        1.13      6.32 o 
  -4  -6  10        2.31        1.00      4.49 o 
  -3  -6  10       85.35       93.88      7.46 o 
  -2  -6  10       22.61       19.67      5.64 o 
  -1  -6  10      654.63      657.23     60.61 o 
   0  -6  10      474.88      477.47     24.67 o 
   1  -6  10        7.09        2.48      8.65 o 
   2  -6  10      391.19      331.12     21.06 o 
   3  -6  10      309.90      298.03     20.76 o 
   4  -6  10      176.53      174.32     18.42 o 
   5  -6  10       48.44       55.65     14.74 o 
  -9  -5  10       90.51       88.67     11.51 o 
  -8  -5  10      563.94      555.16     23.16 o 
  -7  -5  10      272.44      288.93     15.79 o 
  -6  -5  10      210.60      198.76     13.09 o 
  -5  -5  10       85.74       68.61      6.99 o 
  -4  -5  10      242.81      238.01     10.34 o 
  -3  -5  10      202.12      198.00      9.62 o 
  -2  -5  10      699.49      735.58     21.62 o 
  -1  -5  10        5.34        7.62      6.02 o 
   0  -5  10      375.78      357.59     21.36 o 
   1  -5  10       16.17       10.53      8.65 o 
   2  -5  10        0.08       -8.42      9.02 o 
   3  -5  10        3.29      -13.20      8.80 o 
   4  -5  10      125.60      134.16     17.15 o 
   5  -5  10       14.78       13.24     12.18 o 
 -10  -4  10       11.81       18.58     12.48 o 
  -9  -4  10        0.46       -8.15      5.43 o 
  -8  -4  10      472.31      463.58     21.43 o 
  -7  -4  10       17.69       13.24      7.60 o 
  -6  -4  10       67.13       58.58      8.87 o 
  -5  -4  10        4.89        4.31      4.78 o 
  -4  -4  10       24.70       20.17      5.61 o 
  -3  -4  10       11.62       12.08      5.36 o 
  -2  -4  10       63.54       84.33     12.22 o 
  -1  -4  10      169.71      181.39     16.70 o 
   0  -4  10      753.60      770.77     32.56 o 
   1  -4  10        1.62        2.48      8.50 o 
   2  -4  10      307.91      288.56     20.38 o 
   3  -4  10      411.18      422.65     24.59 o 
   4  -4  10      478.32      459.27     25.79 o 
   5  -4  10      193.48      157.85     18.35 o 
 -10  -3  10        1.12       -3.23     11.73 o 
  -9  -3  10       60.63       44.90     11.58 o 
  -8  -3  10       34.62       24.22      6.34 o 
  -7  -3  10      425.45      426.48     14.21 o 
  -6  -3  10      240.10      243.42      8.77 o 
  -5  -3  10        2.04       -4.26      3.66 o 
  -4  -3  10     1163.67     1154.79     26.55 o 
  -3  -3  10      755.58      757.32     20.13 o 
  -2  -3  10      285.16      292.02     19.25 o 
  -1  -3  10     1097.41     1184.99     42.57 o 
   0  -3  10      356.04      338.19     21.06 o 
   1  -3  10        2.06        3.76      9.48 o 
   2  -3  10      137.73      146.72     16.62 o 
   3  -3  10        4.64      -11.96      9.25 o 
   4  -3  10        4.11       10.30     11.13 o 
   5  -3  10       80.48       59.04     14.51 o 
 -10  -2  10      301.14      328.87     23.01 o 
  -9  -2  10       65.38       45.95     12.03 o 
  -8  -2  10        5.34      -10.23      8.87 o 
  -7  -2  10      349.01      352.82     12.81 o 
  -6  -2  10        5.83        1.82      3.88 o 
  -5  -2  10      419.95      413.24     11.13 o 
  -4  -2  10        5.06        8.05      5.37 o 
  -3  -2  10      144.79      145.57     11.32 o 
  -2  -2  10      137.10      128.45     14.97 o 
  -1  -2  10        5.08       -0.98      8.57 o 
   0  -2  10       10.67        6.47     10.23 o 
   1  -2  10      465.14      440.39     24.97 o 
   2  -2  10      218.77      225.31     19.18 o 
   3  -2  10      185.78      193.88     18.05 o 
   4  -2  10       78.43       68.59     13.76 o 
   5  -2  10      105.28      108.07     16.54 o 
 -10  -1  10        0.47        4.29     12.03 o 
  -9  -1  10       14.78        4.89     11.21 o 
  -8  -1  10       11.31       20.08     10.45 o 
  -7  -1  10       90.83       71.14     11.88 o 
  -6  -1  10      708.29      746.31     20.87 o 
  -5  -1  10      791.85      780.70     14.81 o 
  -4  -1  10        4.36       -5.48      4.86 o 
  -3  -1  10      642.53      637.58     27.75 o 
  -2  -1  10      749.54      771.82     31.81 o 
  -1  -1  10       35.85       48.06     11.66 o 
   0  -1  10       30.10       20.46     11.21 o 
   1  -1  10       17.80        7.29     11.21 o 
   2  -1  10       21.15       12.26     12.18 o 
   3  -1  10      121.56      149.28     17.90 o 
   4  -1  10       14.14       10.90     11.13 o 
   5  -1  10       11.67        3.16     12.11 o 
 -10   0  10        9.02       -9.10     11.96 o 
  -9   0  10      171.21      150.18     16.70 o 
  -8   0  10      157.14      142.74     15.27 o 
  -7   0  10       37.02       32.90      7.50 o 
  -6   0  10      907.55      977.61     25.15 o 
  -5   0  10       22.80       13.72      5.58 o 
  -4   0  10       18.22       21.88      7.19 o 
  -3   0  10       24.09       23.09      9.78 o 
  -2   0  10      330.83      301.79     19.48 o 
  -1   0  10      273.82      278.10     20.15 o 
   0   0  10       38.45       33.84     12.41 o 
   1   0  10       14.09        2.91      7.35 o 
   2   0  10      291.33      275.35     24.85 o 
   3   0  10        9.50        7.27      8.43 o 
   4   0  10       97.55       82.50     16.32 o 
 -10   1  10       53.45       64.75     15.57 o 
  -9   1  10       28.38       36.10     12.94 o 
  -8   1  10        4.90      -14.55      9.70 o 
  -7   1  10      284.58      303.41     15.91 o 
  -6   1  10       20.56       16.56      6.94 o 
  -5   1  10      284.25      265.77     18.42 o 
  -4   1  10      435.86      403.40     16.18 o 
  -3   1  10       13.98        2.17      6.70 o 
  -2   1  10      262.33      308.34     20.46 o 
  -1   1  10      708.69      755.42     32.71 o 
   0   1  10       30.38       20.61     11.96 o 
   1   1  10      492.73      527.94     19.42 o 
   2   1  10       19.62       28.75      9.51 o 
   3   1  10       48.44       42.65     10.29 o 
   4   1  10      169.33      173.95     22.49 o 
   5   1  10        0.46      -23.46     15.64 o 
 -10   2  10       33.73       17.30     14.44 o 
  -9   2  10        2.24       -4.81     12.18 o 
  -8   2  10      357.01      395.27     24.97 o 
  -7   2  10      465.35      516.71     18.69 o 
  -6   2  10        9.74       -5.19      6.37 o 
  -5   2  10       62.60       51.89     11.28 o 
  -4   2  10       14.02       12.45      7.28 o 
  -3   2  10        1.94       -9.97      6.65 o 
  -2   2  10       72.70       66.94     10.12 o 
  -1   2  10      229.75      226.44     18.80 o 
   0   2  10      462.46      477.17     26.62 o 
   1   2  10        4.54        5.86      7.99 o 
   2   2  10        3.86       -0.09      8.29 o 
   3   2  10      272.94      304.88     24.29 o 
   4   2  10      136.42      130.88     14.22 o 
 -10   3  10       14.29      -16.24     14.21 o 
  -9   3  10        0.17       -0.60     13.31 o 
  -8   3  10       49.20       45.41      9.97 o 
  -7   3  10       47.24       47.62      9.30 o 
  -6   3  10       86.13       83.70     14.06 o 
  -5   3  10       72.30       62.42     12.33 o 
  -4   3  10      132.35      130.55     15.12 o 
  -3   3  10     1126.85     1093.64     30.19 o 
  -2   3  10       69.99      114.11     25.08 o 
  -1   3  10      441.02      478.17     19.77 o 
   0   3  10      686.58      728.51     24.93 o 
   1   3  10       24.12       23.46      7.78 o 
   2   3  10       18.26       19.10      9.49 o 
   3   3  10       23.67       26.40     10.71 o 
   4   3  10       13.88        9.70     16.77 o 
 -10   4  10       10.09       22.56     16.39 o 
  -9   4  10       80.16       99.27     17.97 o 
  -8   4  10       21.55       20.10      9.44 o 
  -7   4  10      160.00      149.92     12.73 o 
  -6   4  10       62.58       70.01     13.99 o 
  -5   4  10       22.73       15.34     11.43 o 
  -4   4  10      125.37      156.72     16.47 o 
  -3   4  10       48.73       53.70     12.26 o 
  -2   4  10      219.32      241.71     20.08 o 
  -1   4  10        4.85        1.55      9.31 o 
   0   4  10       18.22       21.05     16.32 o 
   1   4  10      180.45      193.99     11.96 o 
   2   4  10       13.31       -0.80      8.14 o 
   3   4  10        0.68      -13.89      9.26 o 
  -9   5  10        8.13       11.28     16.39 o 
  -8   5  10        0.04       -8.20      9.89 o 
  -7   5  10      101.74      125.44     18.12 o 
  -6   5  10        2.81        1.35     10.83 o 
  -5   5  10      222.62      224.26     20.15 o 
  -4   5  10      210.17      225.09     19.63 o 
  -3   5  10      226.67      225.24     19.03 o 
  -1   5  10       80.71       89.79     16.17 o 
   0   5  10       56.70       46.85     15.19 o 
   1   5  10      174.80      208.96     16.55 o 
   2   5  10        4.48       -7.79      8.59 o 
   3   5  10       75.65       59.56     18.95 o 
  -9   6  10       13.95        7.45     11.83 o 
  -8   6  10      194.42      189.21     22.41 o 
  -7   6  10        3.06        2.56     13.16 o 
  -6   6  10      170.80      174.47     20.08 o 
  -5   6  10       79.80       79.49     15.27 o 
  -4   6  10       21.12       18.50     12.26 o 
  -3   6  10      153.53      150.41     18.50 o 
  -2   6  10       28.35       25.49     12.33 o 
  -1   6  10        6.81       16.02     13.16 o 
   0   6  10        0.19       -2.33     13.24 o 
   1   6  10        1.46      -11.61     10.16 o 
   2   6  10      108.86      122.88     42.11 o 
  -8   7  10       36.80        8.87     15.64 o 
  -7   7  10       35.89       31.81     15.49 o 
  -6   7  10       17.31       29.71     15.04 o 
  -5   7  10       28.44       26.85     13.39 o 
  -4   7  10      176.53      137.85     18.73 o 
  -3   7  10       21.44       14.66     13.46 o 
  -2   7  10       10.60       15.72     12.63 o 
  -1   7  10      333.71      335.86     25.12 o 
   0   7  10       17.87       -1.28     14.74 o 
   1   7  10       66.22       69.72     13.25 o 
  -7   8  10       49.30       44.45     18.05 o 
  -6   8  10       14.64       21.81     15.87 o 
  -5   8  10       17.77       20.61     14.36 o 
  -4   8  10       33.93       22.64     14.74 o 
  -3   8  10       17.32       14.36     14.14 o 
  -2   8  10        5.34        9.78     13.46 o 
  -1   8  10       25.84       20.15     15.04 o 
   0   8  10       65.91       48.88     17.15 o 
  -5   9  10       54.15       52.94     17.60 o 
  -4   9  10        4.24        4.21     14.82 o 
  -3   9  10       11.76        3.38     14.74 o 
  -2   9  10       13.35       -5.26     14.74 o 
  -3 -13  11        6.05        8.42     10.23 o 
  -2 -13  11        2.96       -3.99     10.45 o 
  -1 -13  11       48.72       41.91      9.36 o 
  -5 -12  11      187.54      210.12     16.85 o 
  -4 -12  11      389.81      405.20     21.21 o 
  -3 -12  11        2.64      -12.63      8.42 o 
  -2 -12  11      186.98      181.44     12.09 o 
  -1 -12  11       53.61       59.57      9.48 o 
   0 -12  11        3.85        1.62      8.08 o 
   1 -12  11       25.84        9.55     13.16 o 
  -6 -11  11        0.38       -9.02      8.05 o 
  -5 -11  11      116.17      140.71     14.36 o 
  -4 -11  11        0.95      -11.73      7.82 o 
  -3 -11  11        0.02       -7.22      8.35 o 
  -2 -11  11       12.22       13.97      7.13 o 
  -1 -11  11        2.57       -9.94      6.62 o 
   0 -11  11       92.59       86.49     10.54 o 
   1 -11  11       59.23       35.12     13.99 o 
   2 -11  11       32.90       27.00     13.99 o 
  -7 -10  11       29.86       20.31      9.55 o 
  -6 -10  11      393.51      377.90     20.31 o 
  -5 -10  11      125.12      115.66     12.78 o 
  -4 -10  11      269.16      253.96     16.09 o 
  -3 -10  11      481.81      469.35     16.21 o 
  -2 -10  11        5.97        4.12      6.52 o 
  -1 -10  11      264.25      267.81     21.70 o 
   0 -10  11      213.47      198.90     12.56 o 
   1 -10  11       15.20       -3.84     11.66 o 
   2 -10  11      150.88      146.87     19.33 o 
   3 -10  11       37.83       33.69     13.84 o 
  -8  -9  11        0.56        0.08      7.97 o 
  -7  -9  11      286.70      258.25     17.22 o 
  -6  -9  11        7.69        9.63      8.05 o 
  -5  -9  11       28.49       25.95      8.87 o 
  -4  -9  11      138.33      148.38     13.16 o 
  -3  -9  11        8.29       -5.12      5.54 o 
  -2  -9  11        7.24       -4.76      5.85 o 
  -1  -9  11       18.34       12.18      7.15 o 
   0  -9  11       14.73        6.00      7.34 o 
   1  -9  11      107.66      109.27     16.32 o 
   2  -9  11      204.87      219.07     20.46 o 
   3  -9  11        5.94        2.03     11.66 o 
  -9  -8  11       16.50        2.48      8.80 o 
  -8  -8  11       48.67       39.93     10.15 o 
  -7  -8  11        1.38       -0.75      7.22 o 
  -6  -8  11      107.31       93.93     11.73 o 
  -5  -8  11      410.12      381.81     18.65 o 
  -4  -8  11      105.57      108.13      8.21 o 
  -3  -8  11      459.14      407.83     14.48 o 
  -2  -8  11      217.20      216.74     11.03 o 
  -1  -8  11       44.52       58.69     15.60 o 
   0  -8  11      731.97      655.18     30.61 o 
   1  -8  11      373.02      367.15     22.94 o 
   2  -8  11       24.90        8.65     11.05 o 
   3  -8  11       49.56       36.40     13.09 o 
   4  -8  11       10.37        2.03     11.58 o 
  -9  -7  11      196.10      174.40     15.12 o 
  -8  -7  11      294.84      262.54     16.92 o 
  -7  -7  11      182.10      172.89     13.84 o 
  -6  -7  11      116.75      109.87     11.51 o 
  -5  -7  11        3.07        3.53      6.92 o 
  -4  -7  11       26.38       25.22      6.20 o 
  -3  -7  11      109.25      112.28      8.70 o 
  -2  -7  11        0.96       -6.53      5.54 o 
  -1  -7  11        7.22       -4.27      5.98 o 
   0  -7  11       26.63       16.39     10.23 o 
   1  -7  11        7.37       -0.98      9.33 o 
   2  -7  11       60.09       47.08     12.86 o 
   3  -7  11        6.34       -7.45     10.00 o 
   4  -7  11       39.54       43.99     13.16 o 
  -9  -6  11        3.22       -4.44      7.75 o 
  -8  -6  11       13.53        3.61      7.45 o 
  -7  -6  11      262.93      249.90     15.49 o 
  -6  -6  11       11.82        4.96      7.52 o 
  -5  -6  11        1.55       -2.33      6.84 o 
  -4  -6  11      546.76      512.59     15.91 o 
  -3  -6  11       40.58       49.76      6.97 o 
  -2  -6  11      255.95      253.22     11.87 o 
  -1  -6  11      433.11      446.86     24.52 o 
   0  -6  11        5.89       11.36      9.93 o 
   1  -6  11      348.56      355.41     22.56 o 
   2  -6  11      373.57      343.98     22.94 o 
   3  -6  11        3.82      -14.10      9.40 o 
   4  -6  11       43.90       46.33     13.46 o 
  -9  -5  11       48.84       24.89      8.65 o 
  -8  -5  11      370.94      325.41     17.75 o 
  -7  -5  11       24.90       11.43      8.20 o 
  -6  -5  11       29.64       15.34      8.05 o 
  -5  -5  11      120.83      110.96      8.35 o 
  -4  -5  11        2.45       -5.57      4.91 o 
  -3  -5  11      132.72      130.03      9.32 o 
  -2  -5  11      239.10      244.72     11.77 o 
  -1  -5  11      245.45      248.55     18.95 o 
   0  -5  11       72.45       84.08     13.69 o 
   1  -5  11       38.33       31.74     11.51 o 
   2  -5  11       33.98       19.85     12.18 o 
   3  -5  11      124.82      112.58     16.85 o 
   4  -5  11        9.97      -14.55      9.70 o 
  -8  -4  11       12.27       14.44      8.50 o 
  -7  -4  11      324.83      286.90     16.02 o 
  -6  -4  11      255.81      240.43     14.51 o 
  -5  -4  11       62.58       57.75      7.24 o 
  -4  -4  11        6.10        2.79      5.64 o 
  -3  -4  11      744.98      711.96     20.21 o 
  -2  -4  11       89.59      102.80     14.36 o 
  -1  -4  11      266.01      265.02     20.53 o 
   0  -4  11       25.72       18.95     10.98 o 
   1  -4  11       72.30       76.71     14.21 o 
   2  -4  11      609.19      629.98     30.98 o 
   3  -4  11      625.21      676.46     33.09 o 
   4  -4  11        0.26      -13.76     10.83 o 
 -10  -3  11       87.38       65.43     14.89 o 
  -9  -3  11      205.82      221.78     19.78 o 
  -8  -3  11        3.35       11.51     10.08 o 
  -7  -3  11       24.69       14.89      8.12 o 
  -6  -3  11      132.65      145.14      9.56 o 
  -5  -3  11       25.08       23.49      6.41 o 
  -4  -3  11      205.22      208.69     11.09 o 
  -3  -3  11      103.71      114.75      9.16 o 
  -2  -3  11        0.13       -4.14     10.00 o 
  -1  -3  11      374.54      386.40     23.54 o 
   0  -3  11       11.76        1.88     10.08 o 
   1  -3  11       26.55       22.64     13.01 o 
   2  -3  11      188.28      197.64     19.25 o 
   3  -3  11       10.87       -1.20     11.51 o 
   4  -3  11       80.28       83.33     16.70 o 
 -10  -2  11      100.94      109.95     16.70 o 
  -9  -2  11       32.44       47.23     12.71 o 
  -8  -2  11       11.48       15.04     10.30 o 
  -7  -2  11       16.51       10.25      8.08 o 
  -6  -2  11       21.70       20.57      4.76 o 
  -5  -2  11      280.88      294.50     12.65 o 
  -4  -2  11      205.51      228.11     11.29 o 
  -3  -2  11       18.71       16.39     10.45 o 
  -2  -2  11      475.40      523.12     27.60 o 
  -1  -2  11       25.44       30.23     12.03 o 
   0  -2  11      120.28      138.83     17.82 o 
   1  -2  11     1226.20     1378.71     50.91 o 
   2  -2  11       86.67      125.89     17.52 o 
   3  -2  11      198.18      164.40     18.58 o 
   4  -2  11      454.81      495.59     29.03 o 
 -10  -1  11      102.07      122.06     17.30 o 
  -9  -1  11        0.62        0.75     11.43 o 
  -8  -1  11      258.65      244.56     20.31 o 
  -7  -1  11      233.36      287.73     19.63 o 
  -6  -1  11      335.92      361.13     11.04 o 
  -5  -1  11      280.01      271.05     10.69 o 
  -4  -1  11       16.51       -1.50      9.55 o 
  -3  -1  11      322.22      324.28     21.28 o 
  -2  -1  11      309.86      352.41     22.71 o 
  -1  -1  11      320.68      363.76     23.54 o 
   0  -1  11      129.51      146.27     17.90 o 
   1  -1  11      155.77      166.88     19.18 o 
   2  -1  11        2.95       -7.52     12.11 o 
   3  -1  11       66.62       75.43     15.34 o 
   4  -1  11        5.00       -4.06     11.96 o 
 -10   0  11       89.09       97.09     16.85 o 
  -9   0  11       26.90        8.80     12.26 o 
  -8   0  11        1.83        4.06     10.98 o 
  -7   0  11       25.82       25.85      8.03 o 
  -6   0  11       73.39       84.23      9.63 o 
  -5   0  11       73.05       77.36     10.58 o 
  -4   0  11       23.50       36.51      9.02 o 
  -3   0  11      111.37      119.35     15.19 o 
  -2   0  11      257.07      253.21     19.93 o 
  -1   0  11      384.18      365.64     23.91 o 
   0   0  11      471.62      526.28     29.33 o 
   1   0  11      158.24      158.98     19.78 o 
   2   0  11      202.16      217.94     21.28 o 
   3   0  11        1.40       -4.29     12.63 o 
   4   0  11       29.06       -0.45     13.31 o 
 -10   1  11       85.14       65.80     16.85 o 
  -9   1  11        4.09      -10.23     12.18 o 
  -8   1  11       92.36      105.74     15.57 o 
  -7   1  11      554.66      595.21     21.85 o 
  -6   1  11      341.54      374.59     23.16 o 
  -5   1  11       50.61       53.09     12.26 o 
  -4   1  11       60.48       68.91     10.18 o 
  -3   1  11       52.56       56.33      9.89 o 
  -2   1  11      106.16      129.50     16.54 o 
  -1   1  11       30.18       33.62     12.78 o 
   0   1  11        3.19       -1.50     11.66 o 
   1   1  11       18.34       16.76      9.41 o 
   2   1  11       53.31       55.18     11.09 o 
   3   1  11       25.93       29.60     10.93 o 
   4   1  11       98.29      101.22     18.65 o 
 -10   2  11        6.83        1.58     14.74 o 
  -9   2  11      118.45      117.32     17.75 o 
  -8   2  11       51.63       51.97     14.59 o 
  -7   2  11        4.15       -8.99      7.91 o 
  -6   2  11        0.51       -1.96      9.55 o 
  -5   2  11        0.03       -9.40      9.25 o 
  -4   2  11        1.34       -3.71      8.69 o 
  -3   2  11        0.51       -7.41      7.96 o 
  -2   2  11       64.09       89.90     12.90 o 
  -1   2  11        0.79      -13.11      8.74 o 
   0   2  11       93.91       98.52     17.37 o 
   1   2  11       95.31      108.89     16.92 o 
   2   2  11        1.47       -3.76      9.54 o 
   3   2  11      205.98      198.26     15.76 o 
  -9   3  11       22.37       14.59     15.27 o 
  -8   3  11       27.84       28.79     10.02 o 
  -7   3  11       11.70       10.60     11.81 o 
  -6   3  11      152.81      139.20     16.62 o 
  -5   3  11       70.56       67.23     13.69 o 
  -4   3  11       90.42       80.47     14.44 o 
  -3   3  11       63.08       68.95     25.72 o 
  -2   3  11      235.60      269.27     21.85 o 
  -1   3  11       98.03       94.91     13.31 o 
   0   3  11       60.04       44.07     12.01 o 
   1   3  11       17.78       10.83      8.43 o 
   2   3  11        4.35        5.58      9.12 o 
   3   3  11       20.65       18.82     10.12 o 
  -9   4  11        8.91       16.32     16.02 o 
  -8   4  11      116.69      110.95     21.81 o 
  -7   4  11        1.66       -9.78     11.13 o 
  -6   4  11       15.39       12.94     11.58 o 
  -5   4  11        1.89        1.13     10.08 o 
  -4   4  11        3.38       -5.57     10.75 o 
  -3   4  11       47.59       40.61     13.54 o 
  -2   4  11       10.95        2.71     12.86 o 
  -1   4  11       85.79       91.76     16.92 o 
   0   4  11        2.63        7.35     18.31 o 
   1   4  11       16.37       12.23      9.13 o 
   2   4  11      133.53      133.41     12.49 o 
  -8   5  11       53.34       30.53     16.17 o 
  -7   5  11       17.34       17.07     13.99 o 
  -6   5  11       23.43       12.03     12.86 o 
  -5   5  11       48.27       41.74     13.84 o 
  -4   5  11      216.75      199.22     19.33 o 
  -2   5  11       58.63       52.04     14.97 o 
  -1   5  11       59.69       48.28     16.02 o 
   0   5  11       63.61       46.25     16.77 o 
   1   5  11       21.59       18.64     11.81 o 
  -8   6  11        0.13        1.73     14.97 o 
  -7   6  11       95.34      100.92     19.55 o 
  -6   6  11       67.73       65.28     16.77 o 
  -5   6  11       37.76       33.92     14.51 o 
  -4   6  11       11.11       -4.36     11.43 o 
  -3   6  11       30.59       28.80     13.69 o 
  -2   6  11        2.34       -3.84     13.24 o 
  -1   6  11        5.72        2.71     13.84 o 
   0   6  11       45.04       28.88     16.92 o 
   1   6  11       79.78       97.85     14.43 o 
  -7   7  11        3.39       -4.89     14.44 o 
  -6   7  11        1.96       10.98     14.89 o 
  -5   7  11      104.63      108.52     18.42 o 
  -4   7  11       77.46       66.33     16.77 o 
  -3   7  11       73.07       63.92     15.94 o 
  -2   7  11       78.98       69.71     17.22 o 
  -1   7  11        1.68        5.04     15.27 o 
  -4   8  11        3.67        7.22     15.34 o 
  -3   8  11        0.37        2.78     14.14 o 
  -4 -12  12      151.97      136.04     15.64 o 
  -3 -12  12        0.37        0.83     10.23 o 
  -2 -12  12       35.03       26.56      8.40 o 
  -1 -12  12       21.43       17.30      8.59 o 
  -6 -11  12        0.83        7.45      9.55 o 
  -5 -11  12       27.81       34.44     10.83 o 
  -4 -11  12       10.62       -8.87      9.17 o 
  -3 -11  12       88.41       85.88     13.46 o 
  -2 -11  12        0.41       -5.19      6.72 o 
  -1 -11  12        2.92       -8.14      7.23 o 
   0 -11  12      230.20      216.48     13.58 o 
  -7 -10  12       54.44       45.80     11.05 o 
  -6 -10  12      555.93      583.51     25.95 o 
  -5 -10  12       78.69       53.62     11.43 o 
  -4 -10  12      254.06      227.64     16.09 o 
  -3 -10  12      189.65      168.17     11.13 o 
  -2 -10  12        6.71        4.50      7.03 o 
  -1 -10  12      101.14      101.53     10.73 o 
   0 -10  12       22.67       28.50     12.41 o 
   1 -10  12        1.23      -16.81     11.21 o 
  -7  -9  12       42.45       38.28     10.75 o 
  -6  -9  12       39.93       35.27     10.23 o 
  -5  -9  12        0.73       -1.96      8.42 o 
  -4  -9  12       60.24       60.16     11.43 o 
  -3  -9  12        4.01       -3.70      5.97 o 
  -2  -9  12      100.38       79.97     10.27 o 
  -1  -9  12      144.27      142.73     11.09 o 
   0  -9  12       74.33       60.61     14.51 o 
   1  -9  12      782.76      880.19     39.63 o 
   2  -9  12       18.68       13.31     12.63 o 
  -8  -8  12       70.97       59.94     11.36 o 
  -7  -8  12      212.68      209.52     15.79 o 
  -6  -8  12      321.17      308.49     17.90 o 
  -5  -8  12      580.13      590.95     24.89 o 
  -4  -8  12       64.14       45.43      7.25 o 
  -3  -8  12      117.38      118.88      9.44 o 
  -2  -8  12      595.10      565.33     40.50 o 
  -1  -8  12      198.84      189.21     11.94 o 
   0  -8  12       97.15       83.78     15.04 o 
   1  -8  12       69.02       84.83     14.97 o 
   2  -8  12        9.46       -6.17     10.60 o 
  -9  -7  12       80.19       54.67     11.13 o 
  -8  -7  12      131.49      136.87     13.69 o 
  -7  -7  12        6.40       14.97      9.10 o 
  -6  -7  12      174.82      161.01     13.61 o 
  -5  -7  12       74.63       86.03     11.73 o 
  -4  -7  12       43.48       46.85      7.50 o 
  -3  -7  12      223.06      208.46     11.64 o 
  -2  -7  12       52.88       55.15      8.77 o 
  -1  -7  12      244.05      244.79     20.23 o 
   0  -7  12      215.20      230.12     19.70 o 
   1  -7  12       15.84       20.76     11.21 o 
   2  -7  12      146.91      121.60     16.54 o 
   3  -7  12       40.91       37.38     13.16 o 
  -9  -6  12       82.29       71.74     11.96 o 
  -8  -6  12       35.42       31.89     10.30 o 
  -7  -6  12      245.13      215.99     15.04 o 
  -6  -6  12      144.16      134.46     12.71 o 
  -5  -6  12      296.14      295.25     17.15 o 
  -4  -6  12      348.21      367.54     14.12 o 
  -3  -6  12       91.38      103.43      9.50 o 
  -2  -6  12      608.60      556.09     21.96 o 
  -1  -6  12      677.10      746.25     33.62 o 
   0  -6  12       49.24       58.81     13.39 o 
   1  -6  12       36.57       33.16     12.56 o 
   2  -6  12        2.10       -2.26     10.98 o 
   3  -6  12       22.37       -6.32     11.13 o 
  -9  -5  12      161.26      128.07     13.54 o 
  -8  -5  12      152.01      131.23     13.09 o 
  -7  -5  12       15.92        8.65      8.65 o 
  -6  -5  12       77.35       50.91     10.53 o 
  -5  -5  12      159.31      161.79     11.92 o 
  -4  -5  12        1.02       -2.90      6.05 o 
  -3  -5  12        0.95       -1.99      6.74 o 
  -2  -5  12      182.01      176.35     17.97 o 
  -1  -5  12       32.20       21.43     11.66 o 
   0  -5  12        2.42       -5.72      9.55 o 
   1  -5  12       42.45       21.88     12.56 o 
   2  -5  12        0.63        7.22     12.26 o 
   3  -5  12      174.88      154.47     18.73 o 
  -8  -4  12      338.35      309.99     17.75 o 
  -7  -4  12        7.87        0.98      8.42 o 
  -6  -4  12       47.69       40.61      9.85 o 
  -5  -4  12       55.97       51.26      7.95 o 
  -4  -4  12      398.66      386.63     15.32 o 
  -3  -4  12      576.01      604.26     29.40 o 
  -2  -4  12      154.74      187.33     18.80 o 
  -1  -4  12       18.02        5.34     11.51 o 
   0  -4  12      100.23      120.40     16.62 o 
   1  -4  12      221.49      235.76     20.83 o 
   2  -4  12       53.92       40.53     13.84 o 
   3  -4  12        7.20       26.55     13.16 o 
  -7  -3  12      132.42       96.19     12.11 o 
  -6  -3  12       17.94       12.37      5.97 o 
  -5  -3  12       49.94       32.66      7.93 o 
  -4  -3  12       34.19       40.52      8.06 o 
  -3  -3  12      119.86      141.01     17.37 o 
  -2  -3  12       76.47       89.34     15.94 o 
  -1  -3  12      152.10      145.59     18.05 o 
   0  -3  12        0.25      -11.66     10.98 o 
   1  -3  12       73.82       79.79     16.54 o 
   2  -3  12      130.05      131.01     18.58 o 
   3  -3  12       20.44       15.19     12.86 o 
 -10  -2  12      100.53      114.61     17.22 o 
  -9  -2  12       18.04       -5.87     11.81 o 
  -8  -2  12       12.76        4.06     10.38 o 
  -6  -2  12       15.68       10.44      6.31 o 
  -5  -2  12      123.48      132.27     15.91 o 
  -4  -2  12       67.44       88.36     14.82 o 
  -3  -2  12      540.98      552.97     28.95 o 
  -2  -2  12      122.06      145.37     17.97 o 
  -1  -2  12       99.38       94.83     16.17 o 
   0  -2  12      642.34      750.31     35.65 o 
   1  -2  12      314.51      335.26     25.19 o 
   2  -2  12      240.07      240.80     22.71 o 
   3  -2  12       35.41       41.59     14.59 o 
 -10  -1  12       29.24       -2.48     13.09 o 
  -9  -1  12       99.21       81.37     15.49 o 
  -8  -1  12        0.68        4.44     10.83 o 
  -7  -1  12        1.96        9.48     10.45 o 
  -6  -1  12      675.53      680.36     23.19 o 
  -5  -1  12       43.41       50.52     10.40 o 
  -4  -1  12       11.47       -5.19     10.45 o 
  -3  -1  12       60.42       77.16     14.89 o 
  -2  -1  12      351.67      401.14     25.49 o 
  -1  -1  12       10.41       -0.38     11.96 o 
   0  -1  12        0.09       14.59     13.54 o 
   1  -1  12      156.34      187.63     20.98 o 
   2  -1  12      104.43      104.98     18.58 o 
   3  -1  12       29.21       11.21     14.51 o 
  -9   0  12       48.85       59.64     14.82 o 
  -8   0  12       10.85       -0.90     11.58 o 
  -7   0  12        0.12       -7.25      8.05 o 
  -6   0  12      184.49      212.38     20.23 o 
  -5   0  12      109.81      133.59     12.82 o 
  -4   0  12      251.10      249.52     15.10 o 
  -3   0  12        7.37       -2.26     10.53 o 
  -2   0  12       98.58       96.19     16.09 o 
  -1   0  12      319.24      352.86     25.04 o 
   0   0  12       74.46       95.13     17.90 o 
   1   0  12      305.62      319.02     26.02 o 
   2   0  12       31.10       30.98     16.02 o 
   3   0  12       46.33       48.06     16.47 o 
  -9   1  12       28.97       26.55     14.29 o 
  -8   1  12      145.25      155.67     18.20 o 
  -7   1  12       77.53       65.58     14.97 o 
  -6   1  12       11.41        0.60     11.21 o 
  -5   1  12      413.89      448.42     19.57 o 
  -4   1  12       89.74       96.53     12.12 o 
  -3   1  12       18.50       27.42      9.97 o 
  -2   1  12        2.74        2.78     11.66 o 
  -1   1  12       24.64       15.79     13.69 o 
   0   1  12        0.29       -1.14      9.40 o 
   1   1  12        2.26      -12.11     14.29 o 
   2   1  12       42.20       40.31     16.85 o 
  -9   2  12        3.35        3.31     13.84 o 
  -8   2  12       71.75       80.62     17.00 o 
  -7   2  12       12.13       10.23     12.78 o 
  -6   2  12      149.56      173.04     19.33 o 
  -5   2  12       74.94       58.13     14.36 o 
  -4   2  12      158.94      171.01     14.13 o 
  -3   2  12       77.93       85.65     12.63 o 
  -2   2  12        2.79       -6.19      9.11 o 
  -1   2  12       99.72       89.43     23.43 o 
   0   2  12      256.66      293.37     24.97 o 
   1   2  12       20.14       12.10     10.66 o 
   2   2  12       82.40       78.51     13.17 o 
  -9   3  12      100.33       85.28     19.48 o 
  -8   3  12       16.89        4.14     13.61 o 
  -7   3  12      101.83       80.77     16.70 o 
  -6   3  12       90.67       82.80     16.47 o 
  -5   3  12        0.28        1.05     11.81 o 
  -4   3  12       84.67       90.32     16.17 o 
  -3   3  12      101.62      110.81     13.68 o 
  -2   3  12       10.85       15.81     18.54 o 
  -1   3  12       11.57        3.05     11.00 o 
   0   3  12       53.50       73.84     14.22 o 
   1   3  12        5.82       -3.60      9.27 o 
  -8   4  12        3.37       -1.58     13.69 o 
  -7   4  12        0.56        3.46     13.16 o 
  -6   4  12        1.24        0.08     11.88 o 
  -5   4  12       65.95       65.73     15.94 o 
  -4   4  12       14.30       10.60     12.71 o 
  -3   4  12       62.09       56.18     16.09 o 
  -2   4  12      137.04      134.77     20.00 o 
  -1   4  12        4.76      -11.56     11.51 o 
   0   4  12       19.58       13.02     12.39 o 
   1   4  12      210.39      262.68     28.43 o 
  -7   5  12       69.97       68.96     17.30 o 
  -6   5  12       49.11       40.61     14.82 o 
  -5   5  12      110.33       82.50     16.70 o 
  -4   5  12        5.33       -4.66     12.11 o 
  -3   5  12      114.03      125.52     19.63 o 
  -2   5  12       63.69       78.74     18.12 o 
  -1   5  12       12.03       11.88     15.12 o 
   0   5  12        6.01        4.74     16.24 o 
  -6   6  12        1.12        4.74     14.29 o 
  -5   6  12        0.59        2.56     13.24 o 
  -4   6  12        4.93       -9.17     12.78 o 
  -3   6  12       42.55       38.35     16.77 o 
  -2   6  12       13.95        7.22     15.57 o 
  -4 -11  13       48.34       48.96     13.09 o 
  -3 -11  13      196.32      170.64     16.70 o 
  -2 -11  13        9.51        3.10      7.70 o 
  -6 -10  13      113.75      113.41     14.89 o 
  -5 -10  13       13.25        9.10     10.15 o 
  -4 -10  13      186.39      185.75     16.24 o 
  -3 -10  13        8.08       -7.13      6.89 o 
  -2 -10  13        9.30       -0.17      7.48 o 
  -1 -10  13       15.62       12.87      8.39 o 
   0 -10  13        4.91       -7.67     11.05 o 
  -7  -9  13        3.48        0.45      9.25 o 
  -6  -9  13        4.23        0.53      9.85 o 
  -5  -9  13       67.29       73.78     12.94 o 
  -4  -9  13        9.23        7.22     10.23 o 
  -3  -9  13        1.68       -2.74      6.97 o 
  -2  -9  13      162.45      133.00     11.22 o 
  -1  -9  13       15.44        6.77     10.83 o 
   0  -9  13      148.25      129.35     18.88 o 
   1  -9  13      103.25       96.04     17.15 o 
  -7  -8  13       14.23        0.53      9.70 o 
  -6  -8  13      347.59      326.08     19.25 o 
  -5  -8  13      158.27      147.93     14.59 o 
  -4  -8  13        0.51       -1.68      8.65 o 
  -3  -8  13      128.16      127.15     10.77 o 
  -2  -8  13       39.05       41.15      8.64 o 
  -1  -8  13        9.84       -2.41     10.23 o 
   0  -8  13       48.87       39.71     13.91 o 
   1  -8  13        0.14        8.42     11.13 o 
  -8  -7  13       19.87        7.67      9.63 o 
  -7  -7  13        2.98       -1.50      9.25 o 
  -6  -7  13        5.52        2.48      9.40 o 
  -5  -7  13        0.82       -7.45      9.10 o 
  -4  -7  13      101.49       94.43     14.29 o 
  -3  -7  13       11.64        7.62      8.12 o 
  -2  -7  13      100.36       84.68     15.34 o 
  -1  -7  13      496.64      536.96     29.25 o 
   0  -7  13      140.78      146.50     18.58 o 
   1  -7  13       43.33       33.16     13.16 o 
  -8  -6  13      167.56      140.78     14.59 o 
  -7  -6  13      234.11      217.11     16.24 o 
  -6  -6  13       95.52      101.00     13.39 o 
  -5  -6  13      322.71      297.28     18.50 o 
  -4  -6  13       27.96       30.97      7.90 o 
  -3  -6  13      103.95      107.21     10.58 o 
  -2  -6  13      644.14      683.68     32.71 o 
  -1  -6  13       54.03       61.07     14.97 o 
   0  -6  13        1.43        1.28     11.36 o 
   1  -6  13       10.25       10.38     12.11 o 
   2  -6  13        5.73       -1.65     11.13 o 
  -8  -5  13       21.38       14.89     10.30 o 
  -7  -5  13        1.09        9.02      9.85 o 
  -6  -5  13        0.16       -6.02      8.80 o 
  -5  -5  13       17.86       18.07     10.34 o 
  -4  -5  13        6.95        4.23      7.43 o 
  -3  -5  13      257.22      272.61     21.43 o 
  -2  -5  13      117.58      163.49     18.88 o 
  -1  -5  13       69.68       79.87     15.64 o 
   0  -5  13      222.45      208.54     20.08 o 
   1  -5  13        5.73       -3.16     11.51 o 
   2  -5  13       94.91       92.50     17.75 o 
  -7  -4  13      127.12      117.69     14.06 o 
  -6  -4  13      350.19      298.41     18.42 o 
  -5  -4  13        1.86       -5.54      7.06 o 
  -4  -4  13      165.93      161.98     17.86 o 
  -3  -4  13      198.05      206.66     19.63 o 
  -2  -4  13       69.30      117.92     17.60 o 
  -1  -4  13      176.33      206.21     20.91 o 
   0  -4  13       96.40      125.97     18.80 o 
   1  -4  13       20.38        8.95     12.86 o 
   2  -4  13       21.58       11.43     13.01 o 
  -7  -3  13        0.32       -5.79      8.80 o 
  -6  -3  13        0.22       -8.85      6.39 o 
  -5  -3  13        0.83       -5.52      7.26 o 
  -4  -3  13       18.46       27.00     13.39 o 
  -3  -3  13        1.15       -1.35     11.51 o 
  -2  -3  13      527.57      580.57     31.36 o 
  -1  -3  13       38.00       34.67     14.44 o 
   0  -3  13       25.88       31.13     15.49 o 
   1  -3  13      214.60      218.09     22.49 o 
   2  -3  13       27.08       25.64     14.36 o 
  -6  -2  13       41.98       42.14      7.82 o 
  -5  -2  13      217.51      248.17     20.98 o 
  -4  -2  13       31.62       17.37     13.31 o 
  -3  -2  13      143.57      170.04     19.70 o 
  -2  -2  13        0.81       -4.51     12.11 o 
  -1  -2  13      189.69      234.11     22.34 o 
   0  -2  13      316.05      384.07     27.60 o 
   1  -2  13      136.84      161.09     21.96 o 
   2  -2  13       21.46        7.07     13.84 o 
  -9  -1  13       23.36       14.51     13.46 o 
  -6  -1  13        2.48       -4.35      9.43 o 
  -5  -1  13       14.78        2.62      9.72 o 
  -4  -1  13       13.32       14.74     12.94 o 
  -3  -1  13        4.38       -3.76     11.73 o 
  -2  -1  13       49.11       51.29     15.64 o 
  -1  -1  13      147.01      189.36     21.51 o 
   0  -1  13      156.94      184.93     22.26 o 
   1  -1  13        8.62       19.10     15.72 o 
   2  -1  13      199.86      234.26     24.59 o 
  -9   0  13       35.37       44.45     15.42 o 
  -8   0  13       14.13       -6.54     13.01 o 
  -7   0  13       86.32      101.45     18.05 o 
  -6   0  13       18.95       27.45     13.91 o 
  -5   0  13       19.03       11.25     10.24 o 
  -4   0  13      359.81      359.77     31.40 o 
  -3   0  13       37.69       27.83     13.69 o 
  -2   0  13      147.49      151.54     20.31 o 
  -1   0  13      347.77      392.71     28.65 o 
   0   0  13      106.29      132.28     20.76 o 
   1   0  13       99.85      138.00     21.36 o 
  -7   1  13        1.39      -11.88     12.63 o 
  -6   1  13       13.95      -16.24     12.03 o 
  -5   1  13       64.45       82.97     12.61 o 
  -4   1  13        9.94        5.18     10.29 o 
  -3   1  13       61.29       80.01     22.64 o 
  -2   1  13        7.52       15.70     11.09 o 
  -1   1  13        3.86        2.78     14.06 o 
   0   1  13      105.90      118.07     21.13 o 
   1   1  13      108.25      105.59     21.88 o 
  -7   2  13       45.46       28.80     15.12 o 
  -6   2  13       12.84       -2.41     12.26 o 
  -5   2  13       61.08       73.62     16.70 o 
  -4   2  13        1.95        5.74     10.75 o 
  -3   2  13      377.99      398.42     20.41 o 
  -2   2  13      137.10      164.27     28.24 o 
  -1   2  13       64.05       66.21     14.29 o 
   0   2  13       14.96        1.58     12.36 o 
  -7   3  13       10.59       -1.88     14.06 o 
  -6   3  13       17.14        0.08     13.99 o 
  -5   3  13       69.70       75.96     17.60 o 
  -4   3  13        4.16       10.00     13.84 o 
  -3   3  13        9.29       -0.15     13.76 o 
  -2   3  13        0.02        6.25     11.80 o 
  -1   3  13        0.63       -8.47     17.94 o 
   0   3  13        8.56        0.00      9.47 o 
  -7   4  13        3.80       -3.08     14.89 o 
  -6   4  13       11.35       -7.37     13.24 o 
  -5   4  13       17.15       10.60     14.21 o 
  -4   4  13       16.87        0.00     13.76 o 
  -3   4  13       19.68       20.68     15.49 o 
  -2   4  13       34.39       31.74     17.15 o 
  -1   4  13       11.80       -0.56     12.18 o 
  -5   5  13        4.12       -5.49     13.99 o 
  -4   5  13       58.91       58.88     17.07 o 
  -3   5  13        1.24       -9.78     15.19 o 
  -5  -9  14      126.14      106.41     15.04 o 
  -4  -9  14        5.78       -0.08     10.30 o 
  -3  -9  14       80.48       55.88     17.18 o 
  -2  -9  14      125.83      124.16     16.85 o 
  -6  -8  14       58.81       43.17     12.63 o 
  -5  -8  14        5.00        6.92     10.75 o 
  -4  -8  14       14.83        5.26      7.66 o 
  -3  -8  14        9.12        6.07      7.93 o 
  -2  -8  14        3.78       -1.58     10.68 o 
  -1  -8  14        4.14       22.56     13.09 o 
  -7  -7  14       50.63       40.23     12.48 o 
  -6  -7  14      114.56      116.27     14.97 o 
  -5  -7  14       32.59       24.97     11.81 o 
  -4  -7  14      135.29      118.85     12.45 o 
  -3  -7  14       98.04       87.61     10.76 o 
  -2  -7  14      167.96      176.65     20.23 o 
  -1  -7  14      354.38      407.30     27.45 o 
   0  -7  14        4.47        1.88     12.03 o 
  -7  -6  14       74.23       54.00     12.94 o 
  -6  -6  14       67.79       57.38     13.01 o 
  -5  -6  14       69.43       74.98     13.99 o 
  -4  -6  14       90.76      115.28     18.31 o 
  -3  -6  14       39.90       38.73     13.31 o 
  -2  -6  14        0.09       -4.59     11.51 o 
  -1  -6  14       20.61       13.46     13.09 o 
   0  -6  14        0.46        0.75     12.11 o 
  -8  -5  14        4.58        5.57     10.53 o 
  -7  -5  14        3.47      -10.90     10.15 o 
  -6  -5  14       48.33       47.08     12.56 o 
  -5  -5  14      240.28      262.91     14.55 o 
  -4  -5  14       42.90       45.12     14.59 o 
  -3  -5  14      157.84      181.54     20.46 o 
  -2  -5  14      163.83      209.67     21.13 o 
  -1  -5  14      114.88      143.64     18.95 o 
   0  -5  14      107.68      113.33     18.27 o 
  -7  -4  14      327.29      296.08     19.70 o 
  -6  -4  14       91.78       92.65     15.27 o 
  -5  -4  14      104.24      119.96     14.66 o 
  -4  -4  14      236.66      307.58     23.54 o 
  -3  -4  14       68.92       94.08     17.07 o 
  -2  -4  14        0.25       -1.50     12.78 o 
  -1  -4  14        2.12       -4.59     12.41 o 
   0  -4  14        2.97        2.86     13.09 o 
  -6  -3  14       63.48       61.90      9.15 o 
  -5  -3  14       32.12       25.79     14.66 o 
  -4  -3  14       64.77       69.94     16.17 o 
  -3  -3  14       21.96       12.63     13.09 o 
  -2  -3  14       27.76       41.14     15.04 o 
  -1  -3  14       90.32       95.06     18.80 o 
   0  -3  14       79.59       71.37     18.50 o 
  -6  -2  14      241.28      246.45     17.09 o 
  -5  -2  14       29.43       40.98     11.82 o 
  -4  -2  14       21.43       20.46     13.91 o 
  -3  -2  14        4.96      -11.88     13.01 o 
  -2  -2  14       12.42       10.45     14.14 o 
  -1  -2  14       64.44       50.84     17.60 o 
   0  -2  14        0.20       -8.95     14.82 o 
  -6  -1  14       18.96       24.21     11.74 o 
  -5  -1  14       42.97       60.14     12.29 o 
  -4  -1  14        4.22        5.64     14.06 o 
  -3  -1  14      137.47      130.33     19.63 o 
  -2  -1  14       21.76        0.45     14.89 o 
  -1  -1  14      112.91      129.13     21.13 o 
   0  -1  14       21.88       23.54     17.22 o 
  -7   0  14       49.96       23.31     16.47 o 
  -6   0  14        1.54      -19.25     13.46 o 
  -5   0  14      149.10      147.77     15.46 o 
  -4   0  14       10.09       16.30     11.13 o 
  -3   0  14        5.81       -2.76     11.38 o 
  -2   0  14      414.61      464.69     31.06 o 
  -1   0  14       43.77       38.28     18.12 o 
   0   0  14       28.03       18.95     17.75 o 
  -7   1  14       32.82       18.88     16.70 o 
  -6   1  14       10.10        2.86     14.14 o 
  -5   1  14        0.03      -11.33     11.58 o 
  -4   1  14      106.20      117.77     15.23 o 
  -3   1  14       20.80       17.12     12.54 o 
  -2   1  14       28.76       42.66     13.04 o 
  -1   1  14       91.88      118.53     33.05 o 
  -6   2  14       48.40       47.60     17.15 o 
  -5   2  14        5.28        9.93     14.59 o 
  -4   2  14      109.42      108.30     25.19 o 
  -3   2  14       72.26       68.55     13.88 o 
  -2   2  14       20.77       13.15     12.74 o 
  -5   3  14       34.03       41.21     17.30 o 
  -4   3  14       14.96        8.72     15.79 o 
  -3   3  14       10.61        7.60     14.89 o 
  -4  -7  15      152.00      141.15     12.90 o 
  -3  -7  15        5.75        0.15     12.11 o 
  -5  -6  15        8.87       15.34     12.56 o 
  -4  -6  15        0.89        8.72     13.09 o 
  -3  -6  15        5.10        2.18     12.78 o 
  -2  -6  15        2.73        6.84     13.01 o 
  -6  -5  15      166.75      159.36     17.60 o 
  -5  -5  15       40.51       38.50     15.57 o 
  -4  -5  15      185.13      188.69     22.56 o 
  -3  -5  15      211.32      233.73     23.16 o 
  -2  -5  15        8.38       23.99     14.06 o 
  -5  -4  15       79.91       87.84     18.05 o 
  -4  -4  15       88.07       90.09     18.42 o 
  -3  -4  15        0.82       -2.18     13.69 o 
  -2  -4  15        1.44      -12.56     13.39 o 
  -6  -3  15      132.94      119.32     23.80 o 
  -5  -3  15      309.68      372.94     28.58 o 
  -4  -3  15       26.58       23.31     15.27 o 
  -3  -3  15       48.72       42.42     16.85 o 
  -2  -3  15      152.68      178.68     22.64 o 
  -6  -2  15       67.93       73.53     14.46 o 
  -5  -2  15       60.25       61.67     13.80 o 
  -4  -2  15       27.72       31.51     16.77 o 
  -3  -2  15        1.74      -10.15     14.74 o 
  -2  -2  15       12.21        3.76     15.57 o 
  -6  -1  15       35.87       24.74     12.79 o 
  -5  -1  15       32.53       29.06     15.57 o 
  -4  -1  15      220.12      252.14     18.37 o 
  -3  -1  15        3.92       -9.55     15.34 o 
  -2  -1  15      101.07       97.69     20.31 o 
  -5   0  15        7.39       13.24     13.06 o 
  -4   0  15        2.33        3.66     12.31 o 
  -3   0  15      122.83      164.50     17.79 o 
                                                 
